# Supplementary material for: The evolution, distribution and diversity of endogenous circoviral elements in vertebrate genomes
Source: Virus Res. 2019 Mar;262:15–23. doi: 10.1016/j.virusres.2018.03.014 (PMC6372831; doi:10.1016/j.virusres.2018.03.014)
Supplement: Supplementary file 4 [file mmc4.xlsx]

## Sheet: digs-target-dbs-detailed-summar
Assembly file	Organism	Group	Data-type	Version	Scaffolds	# bases	# lines
mze_ref_M_zebra_UMD1_chrUn.fa	Maylandia_zebra	Actinopterygii	low_coverage	UMD1	3554	859825529	12288540
pny_ref_PunNye1.0_unplaced.fa	Pundamilia_nyererei	Actinopterygii	low_coverage	PunNye1.0	7236	830133247	11869837
48699_ref_P_latipinna-1.0_chrUn.fa	Poecilia_latipinna	Actinopterygii	low_coverage	v1.0	17988	815144743	11671744
GCA_000150935.1_ASM15093v1_genomic.fa	Rhamphochromis_esox	Actinopterygii	low_coverage	ASM15093v1	55751	71295074	974301
gadMor1.fa	Gadus_morhua	Actinopterygii	low_coverage	goldenpath_gadMor1_2010_05	427428	824327835	17127893
fhe_ref_Fundulus_heteroclitus-3.0.2_chrUn.fa	Fundulus_heteroclitus	Actinopterygii	low_coverage	3.0.2	10179	1021882034	14613530
Danio_rerio.Zv9.dna.chromosome.1.fa	Danio_rerio	Actinopterygii	complete	ensembl_79_Zv9	1	60348388	1005808
Danio_rerio.Zv9.dna.chromosome.10.fa	Danio_rerio	Actinopterygii	complete	ensembl_79_Zv9	1	46591166	776521
Danio_rerio.Zv9.dna.chromosome.11.fa	Danio_rerio	Actinopterygii	complete	ensembl_79_Zv9	1	46661319	777690
Danio_rerio.Zv9.dna.chromosome.12.fa	Danio_rerio	Actinopterygii	complete	ensembl_79_Zv9	1	50697278	844956
Danio_rerio.Zv9.dna.chromosome.13.fa	Danio_rerio	Actinopterygii	complete	ensembl_79_Zv9	1	54093808	901565
Danio_rerio.Zv9.dna.chromosome.14.fa	Danio_rerio	Actinopterygii	complete	ensembl_79_Zv9	1	53733891	895566
Danio_rerio.Zv9.dna.chromosome.15.fa	Danio_rerio	Actinopterygii	complete	ensembl_79_Zv9	1	47442429	790709
Danio_rerio.Zv9.dna.chromosome.16.fa	Danio_rerio	Actinopterygii	complete	ensembl_79_Zv9	1	58780683	979680
Danio_rerio.Zv9.dna.chromosome.17.fa	Danio_rerio	Actinopterygii	complete	ensembl_79_Zv9	1	53984731	899747
Danio_rerio.Zv9.dna.chromosome.18.fa	Danio_rerio	Actinopterygii	complete	ensembl_79_Zv9	1	49877488	831293
Danio_rerio.Zv9.dna.chromosome.19.fa	Danio_rerio	Actinopterygii	complete	ensembl_79_Zv9	1	50254551	837577
Danio_rerio.Zv9.dna.chromosome.2.fa	Danio_rerio	Actinopterygii	complete	ensembl_79_Zv9	1	60300536	1005010
Danio_rerio.Zv9.dna.chromosome.20.fa	Danio_rerio	Actinopterygii	complete	ensembl_79_Zv9	1	55952140	932537
Danio_rerio.Zv9.dna.chromosome.21.fa	Danio_rerio	Actinopterygii	complete	ensembl_79_Zv9	1	44544065	742403
Danio_rerio.Zv9.dna.chromosome.22.fa	Danio_rerio	Actinopterygii	complete	ensembl_79_Zv9	1	42261000	704351
Danio_rerio.Zv9.dna.chromosome.23.fa	Danio_rerio	Actinopterygii	complete	ensembl_79_Zv9	1	46386876	773116
Danio_rerio.Zv9.dna.chromosome.24.fa	Danio_rerio	Actinopterygii	complete	ensembl_79_Zv9	1	43947580	732461
Danio_rerio.Zv9.dna.chromosome.25.fa	Danio_rerio	Actinopterygii	complete	ensembl_79_Zv9	1	38499472	641659
Danio_rerio.Zv9.dna.chromosome.3.fa	Danio_rerio	Actinopterygii	complete	ensembl_79_Zv9	1	63268876	1054483
Danio_rerio.Zv9.dna.chromosome.4.fa	Danio_rerio	Actinopterygii	complete	ensembl_79_Zv9	1	62094675	1034913
Danio_rerio.Zv9.dna.chromosome.5.fa	Danio_rerio	Actinopterygii	complete	ensembl_79_Zv9	1	75682077	1261369
Danio_rerio.Zv9.dna.chromosome.6.fa	Danio_rerio	Actinopterygii	complete	ensembl_79_Zv9	1	59938731	998980
Danio_rerio.Zv9.dna.chromosome.7.fa	Danio_rerio	Actinopterygii	complete	ensembl_79_Zv9	1	77276063	1287936
Danio_rerio.Zv9.dna.chromosome.8.fa	Danio_rerio	Actinopterygii	complete	ensembl_79_Zv9	1	56184765	936414
Danio_rerio.Zv9.dna.chromosome.9.fa	Danio_rerio	Actinopterygii	complete	ensembl_79_Zv9	1	58232459	970542
Danio_rerio.Zv9.dna.chromosome.MT.fa	Danio_rerio	Actinopterygii	complete	ensembl_79_Zv9	1	16596	278
Danio_rerio.Zv9.dna.nonchromosomal.fa	Danio_rerio	Actinopterygii	complete	ensembl_79_Zv9	1107	55413200	925223
105023_ref_Nfu_20140520_chrMT.fa	Nothobranchius_furzeri	Actinopterygii	complete	Nfu_20140520	1	19527	280
105023_ref_Nfu_20140520_chrsgr01.fa	Nothobranchius_furzeri	Actinopterygii	complete	Nfu_20140520	1	98476147	1406804
105023_ref_Nfu_20140520_chrsgr02.fa	Nothobranchius_furzeri	Actinopterygii	complete	Nfu_20140520	1	88342039	1262031
105023_ref_Nfu_20140520_chrsgr03.fa	Nothobranchius_furzeri	Actinopterygii	complete	Nfu_20140520	1	76488725	1092698
105023_ref_Nfu_20140520_chrsgr04.fa	Nothobranchius_furzeri	Actinopterygii	complete	Nfu_20140520	1	75030901	1071872
105023_ref_Nfu_20140520_chrsgr05.fa	Nothobranchius_furzeri	Actinopterygii	complete	Nfu_20140520	1	70255127	1003646
105023_ref_Nfu_20140520_chrsgr06.fa	Nothobranchius_furzeri	Actinopterygii	complete	Nfu_20140520	1	67274854	961071
105023_ref_Nfu_20140520_chrsgr07.fa	Nothobranchius_furzeri	Actinopterygii	complete	Nfu_20140520	1	63666967	909530
105023_ref_Nfu_20140520_chrsgr08.fa	Nothobranchius_furzeri	Actinopterygii	complete	Nfu_20140520	1	57680405	824007
105023_ref_Nfu_20140520_chrsgr09.fa	Nothobranchius_furzeri	Actinopterygii	complete	Nfu_20140520	1	57367160	819532
105023_ref_Nfu_20140520_chrsgr10.fa	Nothobranchius_furzeri	Actinopterygii	complete	Nfu_20140520	1	57197669	817111
105023_ref_Nfu_20140520_chrsgr11.fa	Nothobranchius_furzeri	Actinopterygii	complete	Nfu_20140520	1	48234189	689061
105023_ref_Nfu_20140520_chrsgr12.fa	Nothobranchius_furzeri	Actinopterygii	complete	Nfu_20140520	1	46076542	658238
105023_ref_Nfu_20140520_chrsgr13.fa	Nothobranchius_furzeri	Actinopterygii	complete	Nfu_20140520	1	45871076	655303
105023_ref_Nfu_20140520_chrsgr14.fa	Nothobranchius_furzeri	Actinopterygii	complete	Nfu_20140520	1	44251975	632173
105023_ref_Nfu_20140520_chrsgr15.fa	Nothobranchius_furzeri	Actinopterygii	complete	Nfu_20140520	1	41915801	598799
105023_ref_Nfu_20140520_chrsgr16.fa	Nothobranchius_furzeri	Actinopterygii	complete	Nfu_20140520	1	39628156	566118
105023_ref_Nfu_20140520_chrsgr17.fa	Nothobranchius_furzeri	Actinopterygii	complete	Nfu_20140520	1	38284538	546923
105023_ref_Nfu_20140520_chrsgr18.fa	Nothobranchius_furzeri	Actinopterygii	complete	Nfu_20140520	1	37194005	531344
105023_ref_Nfu_20140520_chrsgr19.fa	Nothobranchius_furzeri	Actinopterygii	complete	Nfu_20140520	1	25483538	364052
105023_ref_Nfu_20140520_unplaced.fa	Nothobranchius_furzeri	Actinopterygii	complete	Nfu_20140520	5877	163778718	2348461
ssc_2016_12_20_chromlevel.fa	Syngnathus_scovelli	Actinopterygii	complete	ssc_2016_12_20_chromlevel	1592	307072164	3840749
Astyanax_mexicanus.AstMex102.dna.nonchromosomal.fa	Astyanax_mexicanus	Actinopterygii	complete	ensembl_79_AstMex102	10735	1191242572	19870056
Gasterosteus_aculeatus.BROADS1.dna.group.MT.fa	Gasterosteus_aculeatus	Actinopterygii	complete	BROADS1	1	15742	264
Gasterosteus_aculeatus.BROADS1.dna.group.groupI.fa	Gasterosteus_aculeatus	Actinopterygii	complete	BROADS1	1	28185914	469767
Gasterosteus_aculeatus.BROADS1.dna.group.groupII.fa	Gasterosteus_aculeatus	Actinopterygii	complete	BROADS1	1	23295652	388262
Gasterosteus_aculeatus.BROADS1.dna.group.groupIII.fa	Gasterosteus_aculeatus	Actinopterygii	complete	BROADS1	1	16798506	279977
Gasterosteus_aculeatus.BROADS1.dna.group.groupIV.fa	Gasterosteus_aculeatus	Actinopterygii	complete	BROADS1	1	32632948	543884
Gasterosteus_aculeatus.BROADS1.dna.group.groupIX.fa	Gasterosteus_aculeatus	Actinopterygii	complete	BROADS1	1	20249479	337493
Gasterosteus_aculeatus.BROADS1.dna.group.groupV.fa	Gasterosteus_aculeatus	Actinopterygii	complete	BROADS1	1	12251397	204191
Gasterosteus_aculeatus.BROADS1.dna.group.groupVI.fa	Gasterosteus_aculeatus	Actinopterygii	complete	BROADS1	1	17083675	284729
Gasterosteus_aculeatus.BROADS1.dna.group.groupVII.fa	Gasterosteus_aculeatus	Actinopterygii	complete	BROADS1	1	27937443	465626
Gasterosteus_aculeatus.BROADS1.dna.group.groupVIII.fa	Gasterosteus_aculeatus	Actinopterygii	complete	BROADS1	1	19368704	322813
Gasterosteus_aculeatus.BROADS1.dna.group.groupX.fa	Gasterosteus_aculeatus	Actinopterygii	complete	BROADS1	1	15657440	260959
Gasterosteus_aculeatus.BROADS1.dna.group.groupXI.fa	Gasterosteus_aculeatus	Actinopterygii	complete	BROADS1	1	16706052	278436
Gasterosteus_aculeatus.BROADS1.dna.group.groupXII.fa	Gasterosteus_aculeatus	Actinopterygii	complete	BROADS1	1	18401067	306686
Gasterosteus_aculeatus.BROADS1.dna.group.groupXIII.fa	Gasterosteus_aculeatus	Actinopterygii	complete	BROADS1	1	20083130	334720
Gasterosteus_aculeatus.BROADS1.dna.group.groupXIV.fa	Gasterosteus_aculeatus	Actinopterygii	complete	BROADS1	1	15246461	254109
Gasterosteus_aculeatus.BROADS1.dna.group.groupXIX.fa	Gasterosteus_aculeatus	Actinopterygii	complete	BROADS1	1	20240660	337346
Gasterosteus_aculeatus.BROADS1.dna.group.groupXV.fa	Gasterosteus_aculeatus	Actinopterygii	complete	BROADS1	1	16198764	269981
Gasterosteus_aculeatus.BROADS1.dna.group.groupXVI.fa	Gasterosteus_aculeatus	Actinopterygii	complete	BROADS1	1	18115788	301931
Gasterosteus_aculeatus.BROADS1.dna.group.groupXVII.fa	Gasterosteus_aculeatus	Actinopterygii	complete	BROADS1	1	14603141	243387
Gasterosteus_aculeatus.BROADS1.dna.group.groupXVIII.fa	Gasterosteus_aculeatus	Actinopterygii	complete	BROADS1	1	16282716	271380
Gasterosteus_aculeatus.BROADS1.dna.group.groupXX.fa	Gasterosteus_aculeatus	Actinopterygii	complete	BROADS1	1	19732071	328869
Gasterosteus_aculeatus.BROADS1.dna.group.groupXXI.fa	Gasterosteus_aculeatus	Actinopterygii	complete	BROADS1	1	11717487	195293
Gasterosteus_aculeatus.BROADS1.dna.nonchromosomal.fa	Gasterosteus_aculeatus	Actinopterygii	complete	BROADS1	1822	60729211	1014850
Gasterosteus_aculeatus.BROADS1.dna.toplevel.fa	Gasterosteus_aculeatus	Actinopterygii	complete	BROADS1	1844	461533448	7694953
7950_ref_ASM96633v1_chrUn.fa	Clupea_harengus	Actinopterygii	low_coverage	ncbi_7950_2015	6914	807695261	11548826
75366_ref_SAMN03320097.WGS_v1.1_chrUn.fa	Sinocyclocheilus_grahami	Actinopterygii	low_coverage	v1.1	31276	1750271176	25050463
ssa_ref_ICSASG_v2_chrMT.fa	Salmo_salar	Actinopterygii	complete	ICASG_v2	1	16665	240
ssa_ref_ICSASG_v2_chrssa01.fa	Salmo_salar	Actinopterygii	complete	ICASG_v2	1	159038749	2271984
ssa_ref_ICSASG_v2_chrssa02.fa	Salmo_salar	Actinopterygii	complete	ICASG_v2	1	72943711	1042055
ssa_ref_ICSASG_v2_chrssa03.fa	Salmo_salar	Actinopterygii	complete	ICASG_v2	1	92503428	1321479
ssa_ref_ICSASG_v2_chrssa04.fa	Salmo_salar	Actinopterygii	complete	ICASG_v2	1	82398023	1177116
ssa_ref_ICSASG_v2_chrssa05.fa	Salmo_salar	Actinopterygii	complete	ICASG_v2	1	80503876	1150057
ssa_ref_ICSASG_v2_chrssa06.fa	Salmo_salar	Actinopterygii	complete	ICASG_v2	1	87043187	1243476
ssa_ref_ICSASG_v2_chrssa07.fa	Salmo_salar	Actinopterygii	complete	ICASG_v2	1	58785265	839791
ssa_ref_ICSASG_v2_chrssa08.fa	Salmo_salar	Actinopterygii	complete	ICASG_v2	1	26434011	377630
ssa_ref_ICSASG_v2_chrssa09.fa	Salmo_salar	Actinopterygii	complete	ICASG_v2	1	141712163	2024461
ssa_ref_ICSASG_v2_chrssa10.fa	Salmo_salar	Actinopterygii	complete	ICASG_v2	1	116138521	1659123
ssa_ref_ICSASG_v2_chrssa11.fa	Salmo_salar	Actinopterygii	complete	ICASG_v2	1	93888508	1341266
ssa_ref_ICSASG_v2_chrssa12.fa	Salmo_salar	Actinopterygii	complete	ICASG_v2	1	91880962	1312587
ssa_ref_ICSASG_v2_chrssa13.fa	Salmo_salar	Actinopterygii	complete	ICASG_v2	1	107758822	1539413
ssa_ref_ICSASG_v2_chrssa14.fa	Salmo_salar	Actinopterygii	complete	ICASG_v2	1	93901823	1341456
ssa_ref_ICSASG_v2_chrssa15.fa	Salmo_salar	Actinopterygii	complete	ICASG_v2	1	103963436	1485193
ssa_ref_ICSASG_v2_chrssa16.fa	Salmo_salar	Actinopterygii	complete	ICASG_v2	1	87796322	1254235
ssa_ref_ICSASG_v2_chrssa17.fa	Salmo_salar	Actinopterygii	complete	ICASG_v2	1	57682537	824038
ssa_ref_ICSASG_v2_chrssa18.fa	Salmo_salar	Actinopterygii	complete	ICASG_v2	1	70695409	1009936
ssa_ref_ICSASG_v2_chrssa19.fa	Salmo_salar	Actinopterygii	complete	ICASG_v2	1	82978132	1185403
ssa_ref_ICSASG_v2_chrssa20.fa	Salmo_salar	Actinopterygii	complete	ICASG_v2	1	86795997	1239944
ssa_ref_ICSASG_v2_chrssa21.fa	Salmo_salar	Actinopterygii	complete	ICASG_v2	1	58021487	828880
ssa_ref_ICSASG_v2_chrssa22.fa	Salmo_salar	Actinopterygii	complete	ICASG_v2	1	63420196	906004
ssa_ref_ICSASG_v2_chrssa23.fa	Salmo_salar	Actinopterygii	complete	ICASG_v2	1	49854004	712202
ssa_ref_ICSASG_v2_chrssa24.fa	Salmo_salar	Actinopterygii	complete	ICASG_v2	1	48650976	695015
ssa_ref_ICSASG_v2_chrssa25.fa	Salmo_salar	Actinopterygii	complete	ICASG_v2	1	51481326	735449
ssa_ref_ICSASG_v2_chrssa26.fa	Salmo_salar	Actinopterygii	complete	ICASG_v2	1	47900953	684301
ssa_ref_ICSASG_v2_chrssa27.fa	Salmo_salar	Actinopterygii	complete	ICASG_v2	1	43943985	627773
ssa_ref_ICSASG_v2_chrssa28.fa	Salmo_salar	Actinopterygii	complete	ICASG_v2	1	39600944	565729
ssa_ref_ICSASG_v2_chrssa29.fa	Salmo_salar	Actinopterygii	complete	ICASG_v2	1	42488238	606976
ssa_ref_ICSASG_v2_unplaced.fa	Salmo_salar	Actinopterygii	complete	ICASG_v2	232125	726668547	10728774
Tetraodon_nigroviridis.TETRAODON8.dna.chromosome.1.fa	Tetraodon_nigroviridis	Actinopterygii	complete	TETRAODON8	1	22981688	383030
Tetraodon_nigroviridis.TETRAODON8.dna.chromosome.10.fa	Tetraodon_nigroviridis	Actinopterygii	complete	TETRAODON8	1	13272281	221206
Tetraodon_nigroviridis.TETRAODON8.dna.chromosome.11.fa	Tetraodon_nigroviridis	Actinopterygii	complete	TETRAODON8	1	11954808	199248
Tetraodon_nigroviridis.TETRAODON8.dna.chromosome.12.fa	Tetraodon_nigroviridis	Actinopterygii	complete	TETRAODON8	1	12622881	210383
Tetraodon_nigroviridis.TETRAODON8.dna.chromosome.13.fa	Tetraodon_nigroviridis	Actinopterygii	complete	TETRAODON8	1	13302670	221713
Tetraodon_nigroviridis.TETRAODON8.dna.chromosome.14.fa	Tetraodon_nigroviridis	Actinopterygii	complete	TETRAODON8	1	10246949	170784
Tetraodon_nigroviridis.TETRAODON8.dna.chromosome.15.fa	Tetraodon_nigroviridis	Actinopterygii	complete	TETRAODON8	1	7320470	122009
Tetraodon_nigroviridis.TETRAODON8.dna.chromosome.16.fa	Tetraodon_nigroviridis	Actinopterygii	complete	TETRAODON8	1	9031048	150519
Tetraodon_nigroviridis.TETRAODON8.dna.chromosome.17.fa	Tetraodon_nigroviridis	Actinopterygii	complete	TETRAODON8	1	12136232	202272
Tetraodon_nigroviridis.TETRAODON8.dna.chromosome.18.fa	Tetraodon_nigroviridis	Actinopterygii	complete	TETRAODON8	1	11077504	184627
Tetraodon_nigroviridis.TETRAODON8.dna.chromosome.19.fa	Tetraodon_nigroviridis	Actinopterygii	complete	TETRAODON8	1	7272499	121210
Tetraodon_nigroviridis.TETRAODON8.dna.chromosome.2.fa	Tetraodon_nigroviridis	Actinopterygii	complete	TETRAODON8	1	21591555	359861
Tetraodon_nigroviridis.TETRAODON8.dna.chromosome.20.fa	Tetraodon_nigroviridis	Actinopterygii	complete	TETRAODON8	1	3798727	63314
Tetraodon_nigroviridis.TETRAODON8.dna.chromosome.21.fa	Tetraodon_nigroviridis	Actinopterygii	complete	TETRAODON8	1	5834722	97247
Tetraodon_nigroviridis.TETRAODON8.dna.chromosome.3.fa	Tetraodon_nigroviridis	Actinopterygii	complete	TETRAODON8	1	15489435	258159
Tetraodon_nigroviridis.TETRAODON8.dna.chromosome.4.fa	Tetraodon_nigroviridis	Actinopterygii	complete	TETRAODON8	1	9874776	164581
Tetraodon_nigroviridis.TETRAODON8.dna.chromosome.5.fa	Tetraodon_nigroviridis	Actinopterygii	complete	TETRAODON8	1	13390619	223178
Tetraodon_nigroviridis.TETRAODON8.dna.chromosome.6.fa	Tetraodon_nigroviridis	Actinopterygii	complete	TETRAODON8	1	7024381	117075
Tetraodon_nigroviridis.TETRAODON8.dna.chromosome.7.fa	Tetraodon_nigroviridis	Actinopterygii	complete	TETRAODON8	1	11693588	194895
Tetraodon_nigroviridis.TETRAODON8.dna.chromosome.8.fa	Tetraodon_nigroviridis	Actinopterygii	complete	TETRAODON8	1	10512681	175213
Tetraodon_nigroviridis.TETRAODON8.dna.chromosome.9.fa	Tetraodon_nigroviridis	Actinopterygii	complete	TETRAODON8	1	10554956	175917
Tetraodon_nigroviridis.TETRAODON8.dna.chromosome.MT.fa	Tetraodon_nigroviridis	Actinopterygii	complete	TETRAODON8	1	16462	276
Tetraodon_nigroviridis.TETRAODON8.dna.nonchromosomal.fa	Tetraodon_nigroviridis	Actinopterygii	complete	TETRAODON8	5	117617314	1960295
Oryzias_latipes.MEDAKA1.dna.chromosome.1.fa	Oryzias_latipes	Actinopterygii	complete	medaka1	1	39973033	666219
Oryzias_latipes.MEDAKA1.dna.chromosome.10.fa	Oryzias_latipes	Actinopterygii	complete	medaka1	1	27595823	459932
Oryzias_latipes.MEDAKA1.dna.chromosome.11.fa	Oryzias_latipes	Actinopterygii	complete	medaka1	1	29412213	490205
Oryzias_latipes.MEDAKA1.dna.chromosome.12.fa	Oryzias_latipes	Actinopterygii	complete	medaka1	1	30041894	500700
Oryzias_latipes.MEDAKA1.dna.chromosome.13.fa	Oryzias_latipes	Actinopterygii	complete	medaka1	1	33409148	556821
Oryzias_latipes.MEDAKA1.dna.chromosome.14.fa	Oryzias_latipes	Actinopterygii	complete	medaka1	1	33607196	560121
Oryzias_latipes.MEDAKA1.dna.chromosome.15.fa	Oryzias_latipes	Actinopterygii	complete	medaka1	1	30000224	500005
Oryzias_latipes.MEDAKA1.dna.chromosome.16.fa	Oryzias_latipes	Actinopterygii	complete	medaka1	1	30014384	500241
Oryzias_latipes.MEDAKA1.dna.chromosome.17.fa	Oryzias_latipes	Actinopterygii	complete	medaka1	1	31848461	530809
Oryzias_latipes.MEDAKA1.dna.chromosome.18.fa	Oryzias_latipes	Actinopterygii	complete	medaka1	1	29908082	498470
Oryzias_latipes.MEDAKA1.dna.chromosome.19.fa	Oryzias_latipes	Actinopterygii	complete	medaka1	1	23451325	390857
Oryzias_latipes.MEDAKA1.dna.chromosome.2.fa	Oryzias_latipes	Actinopterygii	complete	medaka1	1	31118443	518642
Oryzias_latipes.MEDAKA1.dna.chromosome.20.fa	Oryzias_latipes	Actinopterygii	complete	medaka1	1	24728221	412139
Oryzias_latipes.MEDAKA1.dna.chromosome.21.fa	Oryzias_latipes	Actinopterygii	complete	medaka1	1	31883787	531398
Oryzias_latipes.MEDAKA1.dna.chromosome.22.fa	Oryzias_latipes	Actinopterygii	complete	medaka1	1	28810691	480180
Oryzias_latipes.MEDAKA1.dna.chromosome.23.fa	Oryzias_latipes	Actinopterygii	complete	medaka1	1	24050845	400849
Oryzias_latipes.MEDAKA1.dna.chromosome.24.fa	Oryzias_latipes	Actinopterygii	complete	medaka1	1	24165179	402754
Oryzias_latipes.MEDAKA1.dna.chromosome.3.fa	Oryzias_latipes	Actinopterygii	complete	medaka1	1	36623554	610394
Oryzias_latipes.MEDAKA1.dna.chromosome.4.fa	Oryzias_latipes	Actinopterygii	complete	medaka1	1	34636364	577274
Oryzias_latipes.MEDAKA1.dna.chromosome.5.fa	Oryzias_latipes	Actinopterygii	complete	medaka1	1	33792114	563203
Oryzias_latipes.MEDAKA1.dna.chromosome.6.fa	Oryzias_latipes	Actinopterygii	complete	medaka1	1	26576615	442945
Oryzias_latipes.MEDAKA1.dna.chromosome.7.fa	Oryzias_latipes	Actinopterygii	complete	medaka1	1	29492121	491537
Oryzias_latipes.MEDAKA1.dna.chromosome.8.fa	Oryzias_latipes	Actinopterygii	complete	medaka1	1	25865442	431092
Oryzias_latipes.MEDAKA1.dna.chromosome.9.fa	Oryzias_latipes	Actinopterygii	complete	medaka1	1	33213694	553563
Oryzias_latipes.MEDAKA1.dna.chromosome.MT.fa	Oryzias_latipes	Actinopterygii	complete	medaka1	1	16714	280
Lepisosteus_oculatus.LepOcu1.dna.chromosome.LG1.fa	Lepisosteus_oculatus	Actinopterygii	complete	LepOcu1	1	69065196	1151088
Lepisosteus_oculatus.LepOcu1.dna.chromosome.LG10.fa	Lepisosteus_oculatus	Actinopterygii	complete	LepOcu1	1	42345482	705760
Lepisosteus_oculatus.LepOcu1.dna.chromosome.LG11.fa	Lepisosteus_oculatus	Actinopterygii	complete	LepOcu1	1	41528230	692139
Lepisosteus_oculatus.LepOcu1.dna.chromosome.LG12.fa	Lepisosteus_oculatus	Actinopterygii	complete	LepOcu1	1	36423764	607064
Lepisosteus_oculatus.LepOcu1.dna.chromosome.LG13.fa	Lepisosteus_oculatus	Actinopterygii	complete	LepOcu1	1	17115052	285252
Lepisosteus_oculatus.LepOcu1.dna.chromosome.LG14.fa	Lepisosteus_oculatus	Actinopterygii	complete	LepOcu1	1	32369425	539492
Lepisosteus_oculatus.LepOcu1.dna.chromosome.LG15.fa	Lepisosteus_oculatus	Actinopterygii	complete	LepOcu1	1	10642048	177369
Lepisosteus_oculatus.LepOcu1.dna.chromosome.LG16.fa	Lepisosteus_oculatus	Actinopterygii	complete	LepOcu1	1	21174446	352909
Lepisosteus_oculatus.LepOcu1.dna.chromosome.LG17.fa	Lepisosteus_oculatus	Actinopterygii	complete	LepOcu1	1	32595267	543256
Lepisosteus_oculatus.LepOcu1.dna.chromosome.LG18.fa	Lepisosteus_oculatus	Actinopterygii	complete	LepOcu1	1	15682605	261378
Lepisosteus_oculatus.LepOcu1.dna.chromosome.LG19.fa	Lepisosteus_oculatus	Actinopterygii	complete	LepOcu1	1	9910484	165176
Lepisosteus_oculatus.LepOcu1.dna.chromosome.LG2.fa	Lepisosteus_oculatus	Actinopterygii	complete	LepOcu1	1	68575853	1142932
Lepisosteus_oculatus.LepOcu1.dna.chromosome.LG20.fa	Lepisosteus_oculatus	Actinopterygii	complete	LepOcu1	1	14739584	245661
Lepisosteus_oculatus.LepOcu1.dna.chromosome.LG21.fa	Lepisosteus_oculatus	Actinopterygii	complete	LepOcu1	1	15143781	252398
Lepisosteus_oculatus.LepOcu1.dna.chromosome.LG22.fa	Lepisosteus_oculatus	Actinopterygii	complete	LepOcu1	1	11620783	193681
Lepisosteus_oculatus.LepOcu1.dna.chromosome.LG23.fa	Lepisosteus_oculatus	Actinopterygii	complete	LepOcu1	1	17039836	283999
Lepisosteus_oculatus.LepOcu1.dna.chromosome.LG24.fa	Lepisosteus_oculatus	Actinopterygii	complete	LepOcu1	1	9492101	158203
Lepisosteus_oculatus.LepOcu1.dna.chromosome.LG25.fa	Lepisosteus_oculatus	Actinopterygii	complete	LepOcu1	1	14387843	239799
Lepisosteus_oculatus.LepOcu1.dna.chromosome.LG26.fa	Lepisosteus_oculatus	Actinopterygii	complete	LepOcu1	1	13772684	229546
Lepisosteus_oculatus.LepOcu1.dna.chromosome.LG27.fa	Lepisosteus_oculatus	Actinopterygii	complete	LepOcu1	1	15260519	254343
Lepisosteus_oculatus.LepOcu1.dna.chromosome.LG28.fa	Lepisosteus_oculatus	Actinopterygii	complete	LepOcu1	1	5380255	89672
Lepisosteus_oculatus.LepOcu1.dna.chromosome.LG29.fa	Lepisosteus_oculatus	Actinopterygii	complete	LepOcu1	1	293761	4898
Lepisosteus_oculatus.LepOcu1.dna.chromosome.LG3.fa	Lepisosteus_oculatus	Actinopterygii	complete	LepOcu1	1	56798892	946650
Lepisosteus_oculatus.LepOcu1.dna.chromosome.LG4.fa	Lepisosteus_oculatus	Actinopterygii	complete	LepOcu1	1	73198282	1219973
Lepisosteus_oculatus.LepOcu1.dna.chromosome.LG5.fa	Lepisosteus_oculatus	Actinopterygii	complete	LepOcu1	1	51417047	856952
Lepisosteus_oculatus.LepOcu1.dna.chromosome.LG6.fa	Lepisosteus_oculatus	Actinopterygii	complete	LepOcu1	1	40768737	679480
Lepisosteus_oculatus.LepOcu1.dna.chromosome.LG7.fa	Lepisosteus_oculatus	Actinopterygii	complete	LepOcu1	1	50812227	846872
Lepisosteus_oculatus.LepOcu1.dna.chromosome.LG8.fa	Lepisosteus_oculatus	Actinopterygii	complete	LepOcu1	1	50348508	839143
Lepisosteus_oculatus.LepOcu1.dna.chromosome.LG9.fa	Lepisosteus_oculatus	Actinopterygii	complete	LepOcu1	1	53241385	887358
Lepisosteus_oculatus.LepOcu1.dna.chromosome.MT.fa	Lepisosteus_oculatus	Actinopterygii	complete	LepOcu1	1	16330	274
8010_ref_ASM72191v2_chrLG01.fa	Esox_lucius	Actinopterygii	complete	ASM72191v2	1	34176572	488238
8010_ref_ASM72191v2_chrLG02.fa	Esox_lucius	Actinopterygii	complete	ASM72191v2	1	34755389	496507
8010_ref_ASM72191v2_chrLG03.fa	Esox_lucius	Actinopterygii	complete	ASM72191v2	1	26797939	382829
8010_ref_ASM72191v2_chrLG04.fa	Esox_lucius	Actinopterygii	complete	ASM72191v2	1	25460899	363729
8010_ref_ASM72191v2_chrLG05.fa	Esox_lucius	Actinopterygii	complete	ASM72191v2	1	27104832	387213
8010_ref_ASM72191v2_chrLG06.fa	Esox_lucius	Actinopterygii	complete	ASM72191v2	1	27195745	388512
8010_ref_ASM72191v2_chrLG07.fa	Esox_lucius	Actinopterygii	complete	ASM72191v2	1	39971444	571022
8010_ref_ASM72191v2_chrLG08.fa	Esox_lucius	Actinopterygii	complete	ASM72191v2	1	32900458	470008
8010_ref_ASM72191v2_chrLG09.fa	Esox_lucius	Actinopterygii	complete	ASM72191v2	1	16007469	228680
8010_ref_ASM72191v2_chrLG10.fa	Esox_lucius	Actinopterygii	complete	ASM72191v2	1	21978540	313981
8010_ref_ASM72191v2_chrLG11.fa	Esox_lucius	Actinopterygii	complete	ASM72191v2	1	39096154	558518
8010_ref_ASM72191v2_chrLG12.fa	Esox_lucius	Actinopterygii	complete	ASM72191v2	1	32367821	462399
8010_ref_ASM72191v2_chrLG13.fa	Esox_lucius	Actinopterygii	complete	ASM72191v2	1	33604570	480067
8010_ref_ASM72191v2_chrLG14.fa	Esox_lucius	Actinopterygii	complete	ASM72191v2	1	32858588	469410
8010_ref_ASM72191v2_chrLG15.fa	Esox_lucius	Actinopterygii	complete	ASM72191v2	1	28713604	410196
8010_ref_ASM72191v2_chrLG16.fa	Esox_lucius	Actinopterygii	complete	ASM72191v2	1	28769981	411001
8010_ref_ASM72191v2_chrLG17.fa	Esox_lucius	Actinopterygii	complete	ASM72191v2	1	35220486	503151
8010_ref_ASM72191v2_chrLG18.fa	Esox_lucius	Actinopterygii	complete	ASM72191v2	1	26129841	373285
8010_ref_ASM72191v2_chrLG19.fa	Esox_lucius	Actinopterygii	complete	ASM72191v2	1	36902446	527179
8010_ref_ASM72191v2_chrLG20.fa	Esox_lucius	Actinopterygii	complete	ASM72191v2	1	28958088	413688
8010_ref_ASM72191v2_chrLG21.fa	Esox_lucius	Actinopterygii	complete	ASM72191v2	1	22372510	319609
8010_ref_ASM72191v2_chrLG22.fa	Esox_lucius	Actinopterygii	complete	ASM72191v2	1	20102112	287175
8010_ref_ASM72191v2_chrLG23.fa	Esox_lucius	Actinopterygii	complete	ASM72191v2	1	22104341	315778
8010_ref_ASM72191v2_chrLG24.fa	Esox_lucius	Actinopterygii	complete	ASM72191v2	1	12760883	182300
8010_ref_ASM72191v2_chrLG25.fa	Esox_lucius	Actinopterygii	complete	ASM72191v2	1	14713439	210193
8010_ref_ASM72191v2_chrMT.fa	Esox_lucius	Actinopterygii	complete	ASM72191v2	1	16695	240
8010_ref_ASM72191v2_unplaced.fa	Esox_lucius	Actinopterygii	complete	ASM72191v2	1494	203412099	2908108
32507_ref_NeoBri1.0_chrUn.fa	Neolamprologus_brichardi	Actinopterygii	low_coverage	NeoBri1.0	9098	847893845	12126344
hbu_ref_AstBur1.0_chrUn.fa	Haplochromis_burtoni	Actinopterygii	low_coverage	1	8001	831411547	11889226
244447_ref_Cse_v1.0_chr1.fa	Cynoglossus_semilaevis	Actinopterygii	complete	cse_v1.0	1	34528841	493271
244447_ref_Cse_v1.0_chr10.fa	Cynoglossus_semilaevis	Actinopterygii	complete	cse_v1.0	1	21015401	300222
244447_ref_Cse_v1.0_chr11.fa	Cynoglossus_semilaevis	Actinopterygii	complete	cse_v1.0	1	20528231	293262
244447_ref_Cse_v1.0_chr12.fa	Cynoglossus_semilaevis	Actinopterygii	complete	cse_v1.0	1	18396836	262813
244447_ref_Cse_v1.0_chr13.fa	Cynoglossus_semilaevis	Actinopterygii	complete	cse_v1.0	1	21921923	313172
244447_ref_Cse_v1.0_chr14.fa	Cynoglossus_semilaevis	Actinopterygii	complete	cse_v1.0	1	28847931	412115
244447_ref_Cse_v1.0_chr15.fa	Cynoglossus_semilaevis	Actinopterygii	complete	cse_v1.0	1	20091810	287027
244447_ref_Cse_v1.0_chr16.fa	Cynoglossus_semilaevis	Actinopterygii	complete	cse_v1.0	1	18785820	268370
244447_ref_Cse_v1.0_chr17.fa	Cynoglossus_semilaevis	Actinopterygii	complete	cse_v1.0	1	16464107	235203
244447_ref_Cse_v1.0_chr18.fa	Cynoglossus_semilaevis	Actinopterygii	complete	cse_v1.0	1	15207555	217252
244447_ref_Cse_v1.0_chr19.fa	Cynoglossus_semilaevis	Actinopterygii	complete	cse_v1.0	1	17744385	253493
244447_ref_Cse_v1.0_chr2.fa	Cynoglossus_semilaevis	Actinopterygii	complete	cse_v1.0	1	20052193	286461
244447_ref_Cse_v1.0_chr20.fa	Cynoglossus_semilaevis	Actinopterygii	complete	cse_v1.0	1	15231414	217593
244447_ref_Cse_v1.0_chr3.fa	Cynoglossus_semilaevis	Actinopterygii	complete	cse_v1.0	1	16251686	232168
244447_ref_Cse_v1.0_chr4.fa	Cynoglossus_semilaevis	Actinopterygii	complete	cse_v1.0	1	20010643	285868
244447_ref_Cse_v1.0_chr5.fa	Cynoglossus_semilaevis	Actinopterygii	complete	cse_v1.0	1	19279693	275426
244447_ref_Cse_v1.0_chr6.fa	Cynoglossus_semilaevis	Actinopterygii	complete	cse_v1.0	1	18840743	269155
244447_ref_Cse_v1.0_chr7.fa	Cynoglossus_semilaevis	Actinopterygii	complete	cse_v1.0	1	13814722	197355
244447_ref_Cse_v1.0_chr8.fa	Cynoglossus_semilaevis	Actinopterygii	complete	cse_v1.0	1	30151083	430731
244447_ref_Cse_v1.0_chr9.fa	Cynoglossus_semilaevis	Actinopterygii	complete	cse_v1.0	1	19616557	280238
244447_ref_Cse_v1.0_chrMT.fa	Cynoglossus_semilaevis	Actinopterygii	complete	cse_v1.0	1	16731	241
244447_ref_Cse_v1.0_chrW.fa	Cynoglossus_semilaevis	Actinopterygii	complete	cse_v1.0	1	16446795	234956
244447_ref_Cse_v1.0_chrZ.fa	Cynoglossus_semilaevis	Actinopterygii	complete	cse_v1.0	1	21910988	313016
244447_ref_Cse_v1.0_unplaced.fa	Cynoglossus_semilaevis	Actinopterygii	complete	cse_v1.0	29620	25043406	402165
oreNil2.fa	Oreochromis_niloticus	Actinopterygii	low_coverage	goldenpath_oreNil2_2011_01	5678	927696114	18562396
144197_ref_Stegastes_partitus-1.0.2_chrUn.fa	Stegastes_partitus	Actinopterygii	low_coverage	1.0.2	5818	800491834	11444255
Takifugu_rubripes.FUGU4.dna.nonchromosomal.fa	Takifugu_rubripes	Actinopterygii	low_coverage	FUGU4	7214	393312790	6565985
Poecilia_formosa.PoeFor_5.1.2.dna.toplevel.fa	Poecilia_formosa	Actinopterygii	low_coverage	PoeFor_5.1.2	3985	748923461	12488028
48701_ref_P_mexicana-1.0_chrUn.fa	Poecilia_mexicana	Actinopterygii	low_coverage	v1.0	18105	801711499	11480094
8081_ref_Guppy_female_1.0_MT_chrLG1.fa	Poecilia_reticulata	Actinopterygii	complete	v1.0	1	34115677	487368
8081_ref_Guppy_female_1.0_MT_chrLG10.fa	Poecilia_reticulata	Actinopterygii	complete	v1.0	1	32819797	468856
8081_ref_Guppy_female_1.0_MT_chrLG11.fa	Poecilia_reticulata	Actinopterygii	complete	v1.0	1	28875558	412509
8081_ref_Guppy_female_1.0_MT_chrLG12.fa	Poecilia_reticulata	Actinopterygii	complete	v1.0	1	26439574	377710
8081_ref_Guppy_female_1.0_MT_chrLG13.fa	Poecilia_reticulata	Actinopterygii	complete	v1.0	1	33524197	478919
8081_ref_Guppy_female_1.0_MT_chrLG14.fa	Poecilia_reticulata	Actinopterygii	complete	v1.0	1	28338960	404844
8081_ref_Guppy_female_1.0_MT_chrLG15.fa	Poecilia_reticulata	Actinopterygii	complete	v1.0	1	30644713	437783
8081_ref_Guppy_female_1.0_MT_chrLG16.fa	Poecilia_reticulata	Actinopterygii	complete	v1.0	1	33199742	474284
8081_ref_Guppy_female_1.0_MT_chrLG17.fa	Poecilia_reticulata	Actinopterygii	complete	v1.0	1	30788009	439830
8081_ref_Guppy_female_1.0_MT_chrLG18.fa	Poecilia_reticulata	Actinopterygii	complete	v1.0	1	22026651	314668
8081_ref_Guppy_female_1.0_MT_chrLG19.fa	Poecilia_reticulata	Actinopterygii	complete	v1.0	1	28470737	406726
8081_ref_Guppy_female_1.0_MT_chrLG2.fa	Poecilia_reticulata	Actinopterygii	complete	v1.0	1	46286544	661238
8081_ref_Guppy_female_1.0_MT_chrLG20.fa	Poecilia_reticulata	Actinopterygii	complete	v1.0	1	26385442	376936
8081_ref_Guppy_female_1.0_MT_chrLG21.fa	Poecilia_reticulata	Actinopterygii	complete	v1.0	1	25773841	368199
8081_ref_Guppy_female_1.0_MT_chrLG22.fa	Poecilia_reticulata	Actinopterygii	complete	v1.0	1	25248790	360698
8081_ref_Guppy_female_1.0_MT_chrLG23.fa	Poecilia_reticulata	Actinopterygii	complete	v1.0	1	18084596	258353
8081_ref_Guppy_female_1.0_MT_chrLG3.fa	Poecilia_reticulata	Actinopterygii	complete	v1.0	1	35265442	503794
8081_ref_Guppy_female_1.0_MT_chrLG4.fa	Poecilia_reticulata	Actinopterygii	complete	v1.0	1	31497199	449961
8081_ref_Guppy_female_1.0_MT_chrLG5.fa	Poecilia_reticulata	Actinopterygii	complete	v1.0	1	33908744	484412
8081_ref_Guppy_female_1.0_MT_chrLG6.fa	Poecilia_reticulata	Actinopterygii	complete	v1.0	1	31529174	450418
8081_ref_Guppy_female_1.0_MT_chrLG7.fa	Poecilia_reticulata	Actinopterygii	complete	v1.0	1	31413364	448764
8081_ref_Guppy_female_1.0_MT_chrLG8.fa	Poecilia_reticulata	Actinopterygii	complete	v1.0	1	27946405	399236
8081_ref_Guppy_female_1.0_MT_chrLG9.fa	Poecilia_reticulata	Actinopterygii	complete	v1.0	1	34117797	487399
8081_ref_Guppy_female_1.0_MT_chrMT.fa	Poecilia_reticulata	Actinopterygii	complete	v1.0	1	16538	238
8081_ref_Guppy_female_1.0_MT_unplaced.fa	Poecilia_reticulata	Actinopterygii	complete	v1.0	2744	34904790	502729
xma_ref_Xiphophorus_maculatus-4.4.2_chrUn.fa	Xiphophorus_maculatus	Actinopterygii	low_coverage	ncbi_100_2013	20631	729647787	10454504
215358_ref_ASM74293v1_chrUn.fa	Larimichthys_crocea	Actinopterygii	low_coverage	ASM74293v1	10265	648390617	9277971
8208_ref_NC01_chrUn.fa	Notothenia_coriiceps	Actinopterygii	low_coverage	ncbi_8208_2014	38656	636595335	9151966
GCA_001891065.1_H_comes_QL1_v1_genomic.fa	Hippocampus_comes	Actinopterygii	low_coverage	QL1_v1	37376	493759415	6224973
GCA_000499045.1_AnoFim1.0_genomic.fa	Anoplopoma_fimbria	Actinopterygii	low_coverage	AnoFim1.0	208506	699326415	9052905
52670_ref_Austrofundulus_limnaeus-1.0_chrUn.fa	Austrofundulus_limnaeus	Actinopterygii	low_coverage	1	29785	866963281	12430410
Petromyzon_marinus.Pmarinus_7.0.dna.toplevel.fa	Petromyzon_marinus	Agnatha	low_coverage	Pmarinus_7.0	25006	885550958	14796558
GCA_000935625.1_ASM93562v1_genomic.fa	Nanorana_parkeri	Amphibia	low_coverage	GCA_000935625.1	25187	2053849526	25710130
De_Novo_Transcriptome_Newt.fa	Notophthalmus_viridescens	Amphibia	transcriptome	sung-2015	56401	59755585	112802
trimmed_Trinity_Axo-DB.fa	Ambystoma_mexicanum	Amphibia	transcriptome	sung-2015	173130	121949539	2289392
trimmed_H_chinensis.fa	Hynobius_chinensis	Amphibia	transcriptome	sung-2015	146142	85142357	1435640
str_ref_Xtropicalis_v7_chrUn.fa	Xenopus_tropicalis	Amphibia	low_coverage	v7_2015-06-19	7727	1437513269	20547459
Egretta_garzetta.scaf.noBacterial.fa	Egretta_garzetta	Aves	low_coverage	bgi_2011-10-28	44429	1211507026	88858
Manacus_vitellinus.scaf.noBacterial.fa	Manacus_vitellinus	Aves	low_coverage	2011-10-28	203312	1160289094	406624
Cariama_cristata.scaf.noBacterial.fa	Cariama_cristata	Aves	low_coverage	bgi_2011-10-28	139827	1145701090	279654
Apaloderma_vittatum.scaf.noBacterial.fa	Apaloderma_vittatum	Aves	low_coverage	bgi_2011-10-28	150085	1085708596	300170
Pterocles_guturalis.scaf.noBacterial.fa	Pterocles_gutturalis	Aves	low_coverage	bgi_2011-10-28	91605	1079546228	18126173
Phaethon_lepturus.scaf.noBacterial.fa	Phaethon_lepturus	Aves	low_coverage	bgi_2011-10-28	146851	1166680859	293702
Balearica_regulorum_gibbericeps.scaf.noBacterial.fa	Balearica_regulorum	Aves	low_coverage	bgi_2011-10-28	125353	1138857347	250706
melUnd1.fa_1.fa	Melopsittacus_undulatus	Aves	low_coverage	goldenpath_melUnd1	25167	506223121	10162247
melUnd1.fa_2.fa	Melopsittacus_undulatus	Aves	low_coverage	goldenpath_melUnd1	28	520881734	10417677
melUnd1.fa_3.fa	Melopsittacus_undulatus	Aves	low_coverage	goldenpath_melUnd1	17	90268764	1805400
Chaetura_pelagica.scaf.noBacterial.fa	Chaetura_pelagica	Aves	low_coverage	bgi_2011-10-28	60234	1125117173	120468
Fulmarus_glacialis.scaf.noBacterial.fa	Fulmarus_glacialis	Aves	low_coverage	bgi_2011-10-28	120078	1153266585	240156
Tauraco_erythrolophus.scaf.noBacterial.fa	Tauraco_erythrolophus	Aves	low_coverage	bgi_2011-10-28	171683	1175420403	343366
GCA_001420675.1_ASM142067v1_genomic.fa	Amazona_aestiva	Aves	low_coverage	ASM142067v1	3232	1129535839	14124022
345164_ref_F_cherrug_v1.0_chrUn.fa	Falco_cherrug	Aves	low_coverage	F_cherrug_v1.0	5863	1174811715	16791776
Nestor_notabilis.scaf.noBacterial.fa	Nestor_notabilis	Aves	low_coverage	bgi_2011-10-28	90264	1062023777	180528
9172_ref_Sturnus_vulgaris-1.0_chrUn.fa	Sturnus_vulgaris	Aves	low_coverage	GCA_001447265.1	2361	1036755994	14814338
Picoides_pubescens.scaf.noBacterial.fa	Picoides_pubescens	Aves	low_coverage	bgi_2011-10-28	85821	1174540920	171642
Charadrius_vociferus.scaf.noBacterial.fa	Charadrius_vociferus	Aves	low_coverage	bgi_2011-10-28	55469	1225308351	110938
taeGut2.fa	Taeniopygia_guttata	Aves	low_coverage	goldenpath_taeGut2	37096	1232135591	24698035
Anas_platyrhynchos.BGI_duck_1.0.dna.nonchromosomal.fa	Anas_platyrhynchos	Aves	complete	ensembl_79_BGI_duck_1.0	78487	1105035747	18532826
Gavia_stellata.scaf.noBacterial.fa	Gavia_stellata	Aves	low_coverage	bgi_2011-10-28	147984	1145074527	295968
Mesitornis_unicolor.scaf.noBacterial.fa	Mesitornis_unicolor	Aves	low_coverage	bgi_2011-10-28	158023	1101016409	316046
Columba_livia.scaf.fa	Columba_livia	Aves	low_coverage	bgi_2011-10-28	38878	1111581692	77756
Anas_platyrhynchos_domestica.scaf.fa	Anas_platyrhynchos	Aves	low_coverage	bgi_2011-10-28	78487	1105049323	156974
GCA_001604755.1_Lepidothrix_coronata-1.0_genomic.fa	Lepidothrix_coronata	Aves	low_coverage	1	4612	1079577334	13501575
Cathartes_aura.scaf.noBacterial.fa	Cathartes_aura	Aves	low_coverage	bgi_2011-10-28	265520	1179486516	531040
Phalacrocorax_carbo.scaf.noBacterial.fa	Phalacrocorax_carbo	Aves	low_coverage	bgi_2011-10-28	110461	1154667892	220922
202946_ref_AptMant0_chrUn.fa	Apteryx_australis_mantelli	Aves	low_coverage	AptMant0	24720	1523972539	21807842
Colius_striatus.scaf.noBacterial.fa	Colius_striatus	Aves	low_coverage	bgi_2011-10-28	105804	1086298473	211608
Buceros_rhinoceros_silvestris.scaf.noBacterial.fa	Buceros_rhinoceros	Aves	low_coverage	bgi_2011-10-28	376245	1105150241	752490
Corvus_brachyrhynchos.scaf.noBacterial.fa	Corvus_brachyrhynchos	Aves	low_coverage	bgi_2011-10-28	33296	1095174703	66592
Pygoscelis_adeliae.scaf.fa	Pygoscelis_adeliae	Aves	low_coverage	bgi_2011-10-28	90746	1226103150	24664174
geoFor1.fa_1.fa	Geospiza_fortis	Aves	low_coverage	goldenpath_geoFor1	48	501158252	10023236
geoFor1.fa_2.fa	Geospiza_fortis	Aves	low_coverage	goldenpath_geoFor1	317	500237080	10005209
geoFor1.fa_3.fa	Geospiza_fortis	Aves	low_coverage	goldenpath_geoFor1	26874	63896849	1318467
381198_ref_AnsCyg_PRJNA183603_v1.0_chrUn.fa	Anser_cygnoides	Aves	low_coverage	PRJNA183603	7592	1119134887	15998999
Nipponia_nippon.scaf.fa	Nipponia_nippon	Aves	low_coverage	bgi_2011-10-28	180695	1240309383	361390
Ophisthocomus_hoazin.scaf.noBacterial.fa	Opisthocomus_hoazin	Aves	low_coverage	bgi_2011-10-28	46370	1209069636	92740
Tyto_alba.scaf.noBacterial.fa	Tyto_alba	Aves	low_coverage	bgi_2011-10-28	166074	1138806859	332148
Haliaeetus_albicilla.scaf.noBacterial.fa	Haliaeetus_albicilla	Aves	low_coverage	bgi_2012-3-16	81172	1144727513	162344
Leptosomus_discolor.scaf.noBacterial.fa	Leptosomus_discolor	Aves	low_coverage	bgi_2011-10-28	148486	1148070805	296972
216574_ref_Aquila_chrysaetos-1.0.2_chrUn.fa	Aquila_chrysaetos_canadensis	Aves	low_coverage	ncbi_100	1141	1192725744	17040658
Haliaeetus_leucocephalus.fa	Haliaeetus_leucocephalus	Aves	low_coverage	bgi_2012-03-16	346419	1258793725	21477497
galGal4.fa	Gallus_gallus	Aves	complete	goldenpath_galGal4	15932	1046932099	20962525
Gallus_gallus.Galgal4.dna.chromosome.1.fa	Gallus_gallus	Aves	complete	ensembl_Galgal4	1	195276750	3254614
Gallus_gallus.Galgal4.dna.chromosome.10.fa	Gallus_gallus	Aves	complete	ensembl_Galgal4	1	19911089	331853
Gallus_gallus.Galgal4.dna.chromosome.11.fa	Gallus_gallus	Aves	complete	ensembl_Galgal4	1	19401079	323353
Gallus_gallus.Galgal4.dna.chromosome.12.fa	Gallus_gallus	Aves	complete	ensembl_Galgal4	1	19897011	331618
Gallus_gallus.Galgal4.dna.chromosome.13.fa	Gallus_gallus	Aves	complete	ensembl_Galgal4	1	17760035	296002
Gallus_gallus.Galgal4.dna.chromosome.14.fa	Gallus_gallus	Aves	complete	ensembl_Galgal4	1	15161805	252698
Gallus_gallus.Galgal4.dna.chromosome.15.fa	Gallus_gallus	Aves	complete	ensembl_Galgal4	1	12656803	210948
Gallus_gallus.Galgal4.dna.chromosome.16.fa	Gallus_gallus	Aves	complete	ensembl_Galgal4	1	535270	8923
Gallus_gallus.Galgal4.dna.chromosome.17.fa	Gallus_gallus	Aves	complete	ensembl_Galgal4	1	10454150	174237
Gallus_gallus.Galgal4.dna.chromosome.18.fa	Gallus_gallus	Aves	complete	ensembl_Galgal4	1	11219875	186999
Gallus_gallus.Galgal4.dna.chromosome.19.fa	Gallus_gallus	Aves	complete	ensembl_Galgal4	1	9983394	166391
Gallus_gallus.Galgal4.dna.chromosome.2.fa	Gallus_gallus	Aves	complete	ensembl_Galgal4	1	148809762	2480164
Gallus_gallus.Galgal4.dna.chromosome.20.fa	Gallus_gallus	Aves	complete	ensembl_Galgal4	1	14302601	238378
Gallus_gallus.Galgal4.dna.chromosome.21.fa	Gallus_gallus	Aves	complete	ensembl_Galgal4	1	6802778	113381
Gallus_gallus.Galgal4.dna.chromosome.22.fa	Gallus_gallus	Aves	complete	ensembl_Galgal4	1	4081097	68020
Gallus_gallus.Galgal4.dna.chromosome.23.fa	Gallus_gallus	Aves	complete	ensembl_Galgal4	1	5723239	95389
Gallus_gallus.Galgal4.dna.chromosome.24.fa	Gallus_gallus	Aves	complete	ensembl_Galgal4	1	6323281	105390
Gallus_gallus.Galgal4.dna.chromosome.25.fa	Gallus_gallus	Aves	complete	ensembl_Galgal4	1	2191139	36520
Gallus_gallus.Galgal4.dna.chromosome.26.fa	Gallus_gallus	Aves	complete	ensembl_Galgal4	1	5329985	88835
Gallus_gallus.Galgal4.dna.chromosome.27.fa	Gallus_gallus	Aves	complete	ensembl_Galgal4	1	5209285	86823
Gallus_gallus.Galgal4.dna.chromosome.28.fa	Gallus_gallus	Aves	complete	ensembl_Galgal4	1	4742627	79045
Gallus_gallus.Galgal4.dna.chromosome.3.fa	Gallus_gallus	Aves	complete	ensembl_Galgal4	1	110447801	1840798
Gallus_gallus.Galgal4.dna.chromosome.32.fa	Gallus_gallus	Aves	complete	ensembl_Galgal4	1	1028	19
Gallus_gallus.Galgal4.dna.chromosome.4.fa	Gallus_gallus	Aves	complete	ensembl_Galgal4	1	90216835	1503615
Gallus_gallus.Galgal4.dna.chromosome.5.fa	Gallus_gallus	Aves	complete	ensembl_Galgal4	1	59580361	993008
Gallus_gallus.Galgal4.dna.chromosome.6.fa	Gallus_gallus	Aves	complete	ensembl_Galgal4	1	34951654	582529
Gallus_gallus.Galgal4.dna.chromosome.7.fa	Gallus_gallus	Aves	complete	ensembl_Galgal4	1	36245040	604085
Gallus_gallus.Galgal4.dna.chromosome.8.fa	Gallus_gallus	Aves	complete	ensembl_Galgal4	1	28767244	479456
Gallus_gallus.Galgal4.dna.chromosome.9.fa	Gallus_gallus	Aves	complete	ensembl_Galgal4	1	23441680	390696
Gallus_gallus.Galgal4.dna.chromosome.LGE22C19W28_E50C23.fa	Gallus_gallus	Aves	complete	ensembl_Galgal4	1	965146	16087
Gallus_gallus.Galgal4.dna.chromosome.LGE64.fa	Gallus_gallus	Aves	complete	ensembl_Galgal4	1	799899	13333
Gallus_gallus.Galgal4.dna.chromosome.MT.fa	Gallus_gallus	Aves	complete	ensembl_Galgal4	1	16775	281
Gallus_gallus.Galgal4.dna.chromosome.W.fa	Gallus_gallus	Aves	complete	ensembl_Galgal4	1	1248174	20804
Gallus_gallus.Galgal4.dna.chromosome.Z.fa	Gallus_gallus	Aves	complete	ensembl_Galgal4	1	82363669	1372729
Gallus_gallus.Galgal4.dna.nonchromosomal.fa	Gallus_gallus	Aves	complete	ensembl_Galgal4	15898	42113738	725494
Pelecanus_crispus.scaf.noBacterial.fa	Pelecanus_crispus	Aves	low_coverage	bgi_2011-10-28	90632	1168621603	181264
9135_ref_SCA1_chrUn.fa	Serinus_canaria	Aves	low_coverage	ncbi_100	304399	1152083301	16906509
Eurypyga_helias.scaf.noBacterial.fa	Eurypyga_helias	Aves	low_coverage	bgi_2011-10-28	116892	1098396885	233784
Struthio_camelus.scaf.noBacterial.fa	Struthio_camelus	Aves	low_coverage	bgi_2011-10-28	32461	1228436421	64922
Phoenicopterus_ruber.scaf.noBacterial.fa	Phoenicopterus_ruber	Aves	low_coverage	bgi_2011-10-28	144901	1144747602	289802
198806_ref_ASM143184v1_chrUn.fa	Calidris_pugnax	Aves	low_coverage	ASM143184v1	3753	1229094286	17564079
GCA_000400695.1_SMACv1.1_genomic.fa	Ara_macao	Aves	low_coverage	SMACv1.1	192790	1204700227	15347102
GCA_000586395.1_tetTet1_genomic.fa	Lyrurus_tetrix	Aves	low_coverage	tetTet1	971998	657025294	9650234
93934_ref_Coturnix_japonica_2.0_chr1.fa	Coturnix_japonica	Aves	complete	ncbi_2.0	1	175656249	2509376
93934_ref_Coturnix_japonica_2.0_chr10.fa	Coturnix_japonica	Aves	complete	ncbi_2.0	1	18483700	264054
93934_ref_Coturnix_japonica_2.0_chr11.fa	Coturnix_japonica	Aves	complete	ncbi_2.0	1	17799862	254285
93934_ref_Coturnix_japonica_2.0_chr12.fa	Coturnix_japonica	Aves	complete	ncbi_2.0	1	17221944	246029
93934_ref_Coturnix_japonica_2.0_chr13.fa	Coturnix_japonica	Aves	complete	ncbi_2.0	1	15706747	224384
93934_ref_Coturnix_japonica_2.0_chr14.fa	Coturnix_japonica	Aves	complete	ncbi_2.0	1	12824963	183215
93934_ref_Coturnix_japonica_2.0_chr15.fa	Coturnix_japonica	Aves	complete	ncbi_2.0	1	11697260	167105
93934_ref_Coturnix_japonica_2.0_chr16.fa	Coturnix_japonica	Aves	complete	ncbi_2.0	1	344938	4929
93934_ref_Coturnix_japonica_2.0_chr17.fa	Coturnix_japonica	Aves	complete	ncbi_2.0	1	8971062	128160
93934_ref_Coturnix_japonica_2.0_chr18.fa	Coturnix_japonica	Aves	complete	ncbi_2.0	1	9547476	136394
93934_ref_Coturnix_japonica_2.0_chr19.fa	Coturnix_japonica	Aves	complete	ncbi_2.0	1	8760791	125156
93934_ref_Coturnix_japonica_2.0_chr2.fa	Coturnix_japonica	Aves	complete	ncbi_2.0	1	134823679	1926054
93934_ref_Coturnix_japonica_2.0_chr20.fa	Coturnix_japonica	Aves	complete	ncbi_2.0	1	12446475	177808
93934_ref_Coturnix_japonica_2.0_chr21.fa	Coturnix_japonica	Aves	complete	ncbi_2.0	1	5945000	84930
93934_ref_Coturnix_japonica_2.0_chr22.fa	Coturnix_japonica	Aves	complete	ncbi_2.0	1	4126574	58953
93934_ref_Coturnix_japonica_2.0_chr23.fa	Coturnix_japonica	Aves	complete	ncbi_2.0	1	5051087	72160
93934_ref_Coturnix_japonica_2.0_chr24.fa	Coturnix_japonica	Aves	complete	ncbi_2.0	1	5496777	78527
93934_ref_Coturnix_japonica_2.0_chr25.fa	Coturnix_japonica	Aves	complete	ncbi_2.0	1	2511919	35886
93934_ref_Coturnix_japonica_2.0_chr26.fa	Coturnix_japonica	Aves	complete	ncbi_2.0	1	4932196	70461
93934_ref_Coturnix_japonica_2.0_chr27.fa	Coturnix_japonica	Aves	complete	ncbi_2.0	1	4779900	68286
93934_ref_Coturnix_japonica_2.0_chr28.fa	Coturnix_japonica	Aves	complete	ncbi_2.0	1	4019625	57425
93934_ref_Coturnix_japonica_2.0_chr3.fa	Coturnix_japonica	Aves	complete	ncbi_2.0	1	100941466	1442022
93934_ref_Coturnix_japonica_2.0_chr4.fa	Coturnix_japonica	Aves	complete	ncbi_2.0	1	82189922	1174143
93934_ref_Coturnix_japonica_2.0_chr5.fa	Coturnix_japonica	Aves	complete	ncbi_2.0	1	54019043	771702
93934_ref_Coturnix_japonica_2.0_chr6.fa	Coturnix_japonica	Aves	complete	ncbi_2.0	1	31416776	448813
93934_ref_Coturnix_japonica_2.0_chr7.fa	Coturnix_japonica	Aves	complete	ncbi_2.0	1	33419797	477427
93934_ref_Coturnix_japonica_2.0_chr8.fa	Coturnix_japonica	Aves	complete	ncbi_2.0	1	26894524	384209
93934_ref_Coturnix_japonica_2.0_chr9.fa	Coturnix_japonica	Aves	complete	ncbi_2.0	1	21326773	304670
93934_ref_Coturnix_japonica_2.0_chrLGE22C19W28_E50C23.fa	Coturnix_japonica	Aves	complete	ncbi_2.0	1	1780026	25430
93934_ref_Coturnix_japonica_2.0_chrLGE64.fa	Coturnix_japonica	Aves	complete	ncbi_2.0	1	584530	8352
93934_ref_Coturnix_japonica_2.0_chrMT.fa	Coturnix_japonica	Aves	complete	ncbi_2.0	1	16697	240
93934_ref_Coturnix_japonica_2.0_chrW.fa	Coturnix_japonica	Aves	complete	ncbi_2.0	1	122254	1748
93934_ref_Coturnix_japonica_2.0_chrZ.fa	Coturnix_japonica	Aves	complete	ncbi_2.0	1	67000979	957158
93934_ref_Coturnix_japonica_2.0_unlocalized.fa	Coturnix_japonica	Aves	complete	ncbi_2.0	884	4056818	59276
93934_ref_Coturnix_japonica_2.0_unplaced.fa	Coturnix_japonica	Aves	complete	ncbi_2.0	1095	22739128	326467
Falco_peregrinus.scaf.fa	Falco_peregrinus	Aves	low_coverage	bgi_2011-10-28	21224	1174046505	42448
Ficedula_albicollis.FicAlb_1.4.dna.nonchromosomal.fa	Ficedula_albicollis	Aves	low_coverage	FicAlb_1.4	21766	1116409277	18639167
Ficedula_albicollis.FicAlb_1.4.dna.toplevel.fa	Ficedula_albicollis	Aves	low_coverage	FicAlb_1.4	21766	1116409277	18639167
Calypte_anna.scaf.noBacterial.fa	Calypte_anna	Aves	low_coverage	bgi_2011-10-28	122597	1114623376	245194
181119_ref_PseHum1.0_chrUn.fa	Pseudopodoces_humilis	Aves	low_coverage	1	5405	1042980823	14907804
Acanthisitta_chloris.scaf.noBacterial.fa	Acanthisitta_chloris	Aves	low_coverage	bgi_2011-10-28	84175	1044652549	168350
Merops_nubicus.scaf.noBacterial.fa	Merops_nubicus	Aves	low_coverage	bgi_2011-10-28	54406	1066567162	108812
Tinamus_major.scaf.noBacterial.fa	Tinamus_guttatus	Aves	low_coverage	bgi_2011-10-28	176848	1060137954	353696
Podiceps_cristatus.scaf.noBacterial.fa	Podiceps_cristatus	Aves	low_coverage	bgi_2011-10-28	176361	1151136538	352722
Chlamydotis_undulata.scaf.noBacterial.fa	Chlamydotis_undulata	Aves	low_coverage	bgi_2011-10-28	84689	1095291399	169378
44394_ref_Zonotrichia_albicollis-1.0.1_chrUn.fa	Zonotrichia_albicollis	Aves	low_coverage	1.0.1	6018	1052600561	15046113
932674_ref_Hooded_Crow_genome_chrUn.fa	Corvus_cornix_cornix	Aves	low_coverage	932674	1298	1049947905	15001198
Cuculus_canorus.scaf.noBacterial.fa	Cuculus_canorus	Aves	low_coverage	bgi_2011-10-28	55178	1159193035	110356
Aptenodytes_forsteri.scaf.fa	Aptenodytes_forsteri	Aves	low_coverage	bgi_2011-10-28	29970	1257483768	25196419
Antrostomus_carolinensis.scaf.noBacterial.fa	Antrostomus_carolinensis	Aves	low_coverage	bgi_2011-10-28	267907	1145114940	535814
187382_ref_ASM69519v1_chrUn.fa	Chlamydotis_macqueenii	Aves	low_coverage	ASM69519v1	59693	1086566339	15611584
9157_ref_Parus_major1.0.3_chr1.fa	Parus_major	Aves	complete	1.0.3	1	114059860	1629428
9157_ref_Parus_major1.0.3_chr10.fa	Parus_major	Aves	complete	1.0.3	1	20202851	288614
9157_ref_Parus_major1.0.3_chr11.fa	Parus_major	Aves	complete	1.0.3	1	20315886	290228
9157_ref_Parus_major1.0.3_chr12.fa	Parus_major	Aves	complete	1.0.3	1	20466350	292378
9157_ref_Parus_major1.0.3_chr13.fa	Parus_major	Aves	complete	1.0.3	1	16480340	235435
9157_ref_Parus_major1.0.3_chr14.fa	Parus_major	Aves	complete	1.0.3	1	16193477	231337
9157_ref_Parus_major1.0.3_chr15.fa	Parus_major	Aves	complete	1.0.3	1	13820886	197443
9157_ref_Parus_major1.0.3_chr17.fa	Parus_major	Aves	complete	1.0.3	1	10486032	149802
9157_ref_Parus_major1.0.3_chr18.fa	Parus_major	Aves	complete	1.0.3	1	11572643	165325
9157_ref_Parus_major1.0.3_chr19.fa	Parus_major	Aves	complete	1.0.3	1	9871655	141025
9157_ref_Parus_major1.0.3_chr1A.fa	Parus_major	Aves	complete	1.0.3	1	71365269	1019505
9157_ref_Parus_major1.0.3_chr2.fa	Parus_major	Aves	complete	1.0.3	1	150265477	2146651
9157_ref_Parus_major1.0.3_chr20.fa	Parus_major	Aves	complete	1.0.3	1	14661763	209455
9157_ref_Parus_major1.0.3_chr21.fa	Parus_major	Aves	complete	1.0.3	1	7693166	109904
9157_ref_Parus_major1.0.3_chr22.fa	Parus_major	Aves	complete	1.0.3	1	4276343	61092
9157_ref_Parus_major1.0.3_chr23.fa	Parus_major	Aves	complete	1.0.3	1	6655392	95079
9157_ref_Parus_major1.0.3_chr24.fa	Parus_major	Aves	complete	1.0.3	1	6808513	97266
9157_ref_Parus_major1.0.3_chr25LG1.fa	Parus_major	Aves	complete	1.0.3	1	1092960	15615
9157_ref_Parus_major1.0.3_chr25LG2.fa	Parus_major	Aves	complete	1.0.3	1	809223	11562
9157_ref_Parus_major1.0.3_chr26.fa	Parus_major	Aves	complete	1.0.3	1	6596997	94244
9157_ref_Parus_major1.0.3_chr27.fa	Parus_major	Aves	complete	1.0.3	1	4327975	61830
9157_ref_Parus_major1.0.3_chr28.fa	Parus_major	Aves	complete	1.0.3	1	5101010	72873
9157_ref_Parus_major1.0.3_chr3.fa	Parus_major	Aves	complete	1.0.3	1	111636321	1594806
9157_ref_Parus_major1.0.3_chr4.fa	Parus_major	Aves	complete	1.0.3	1	68030631	971868
9157_ref_Parus_major1.0.3_chr4A.fa	Parus_major	Aves	complete	1.0.3	1	19934923	284786
9157_ref_Parus_major1.0.3_chr5.fa	Parus_major	Aves	complete	1.0.3	1	61875929	883943
9157_ref_Parus_major1.0.3_chr6.fa	Parus_major	Aves	complete	1.0.3	1	33335914	476229
9157_ref_Parus_major1.0.3_chr7.fa	Parus_major	Aves	complete	1.0.3	1	37653027	537902
9157_ref_Parus_major1.0.3_chr8.fa	Parus_major	Aves	complete	1.0.3	1	31324166	447490
9157_ref_Parus_major1.0.3_chr9.fa	Parus_major	Aves	complete	1.0.3	1	25106277	358663
9157_ref_Parus_major1.0.3_chrLGE22.fa	Parus_major	Aves	complete	1.0.3	1	773534	11052
9157_ref_Parus_major1.0.3_chrMT.fa	Parus_major	Aves	complete	1.0.3	1	16776	241
9157_ref_Parus_major1.0.3_chrZ.fa	Parus_major	Aves	complete	1.0.3	1	74514349	1064492
9157_ref_Parus_major1.0.3_unplaced.fa	Parus_major	Aves	complete	1.0.3	1643	22983218	330761
melGal1.fa	Meleagris_gallopavo	Aves	low_coverage	goldenpath_melGal1	5891	1061817101	21245197
calMil1.fa	Callorhinchus_milii	Chondrichthyes	low_coverage	goldenpath_calMil1_2013-12	21204	974498586	19521837
asi_ref_ASM45574v1_chrUn.fa	Alligator_sinensis	Crocodilia	low_coverage	ASM45574v1	9316	2270550999	32450385
ggan_v0.2.fa	Gavialis_gangeticus	Crocodilia	low_coverage	ggan_v0.2	47351	2882656219	57723749
allMis1.fa	Alligator_mississippiensis	Crocodilia	low_coverage	goldenpath_allMis1_2012	14645	2174259888	43507035
macEug2.fa	Macropus_eugenii	Mammalia	low_coverage	goldenpath_macEug2	277711	3075184024	61917305
chr1.fa	Pongo_abelii	Mammalia	complete	goldenpath_ponAbe2	1	229942017	4598842
chr10.fa	Pongo_abelii	Mammalia	complete	goldenpath_ponAbe2	1	133410057	2668203
chr10_random.fa	Pongo_abelii	Mammalia	complete	goldenpath_ponAbe2	1	39000292	780007
chr11.fa	Pongo_abelii	Mammalia	complete	goldenpath_ponAbe2	1	132107971	2642161
chr11_random.fa	Pongo_abelii	Mammalia	complete	goldenpath_ponAbe2	1	6221941	124440
chr12.fa	Pongo_abelii	Mammalia	complete	goldenpath_ponAbe2	1	136387465	2727751
chr12_random.fa	Pongo_abelii	Mammalia	complete	goldenpath_ponAbe2	1	11731781	234637
chr13.fa	Pongo_abelii	Mammalia	complete	goldenpath_ponAbe2	1	117095149	2341904
chr13_random.fa	Pongo_abelii	Mammalia	complete	goldenpath_ponAbe2	1	10119780	202397
chr14.fa	Pongo_abelii	Mammalia	complete	goldenpath_ponAbe2	1	108868599	2177373
chr14_random.fa	Pongo_abelii	Mammalia	complete	goldenpath_ponAbe2	1	7454900	149099
chr15.fa	Pongo_abelii	Mammalia	complete	goldenpath_ponAbe2	1	99152023	1983042
chr15_random.fa	Pongo_abelii	Mammalia	complete	goldenpath_ponAbe2	1	10928107	218564
chr16.fa	Pongo_abelii	Mammalia	complete	goldenpath_ponAbe2	1	77800216	1556006
chr16_random.fa	Pongo_abelii	Mammalia	complete	goldenpath_ponAbe2	1	12312115	246244
chr17.fa	Pongo_abelii	Mammalia	complete	goldenpath_ponAbe2	1	73212453	1464251
chr17_random.fa	Pongo_abelii	Mammalia	complete	goldenpath_ponAbe2	1	17838096	356763
chr18.fa	Pongo_abelii	Mammalia	complete	goldenpath_ponAbe2	1	94050890	1881019
chr18_random.fa	Pongo_abelii	Mammalia	complete	goldenpath_ponAbe2	1	6725963	134521
chr19.fa	Pongo_abelii	Mammalia	complete	goldenpath_ponAbe2	1	60714840	1214298
chr19_random.fa	Pongo_abelii	Mammalia	complete	goldenpath_ponAbe2	1	8018434	160370
chr1_random.fa	Pongo_abelii	Mammalia	complete	goldenpath_ponAbe2	1	35968885	719379
chr20.fa	Pongo_abelii	Mammalia	complete	goldenpath_ponAbe2	1	62736349	1254728
chr20_random.fa	Pongo_abelii	Mammalia	complete	goldenpath_ponAbe2	1	5394106	107884
chr21.fa	Pongo_abelii	Mammalia	complete	goldenpath_ponAbe2	1	48394510	967892
chr21_random.fa	Pongo_abelii	Mammalia	complete	goldenpath_ponAbe2	1	4212913	84260
chr22.fa	Pongo_abelii	Mammalia	complete	goldenpath_ponAbe2	1	46535552	930713
chr22_random.fa	Pongo_abelii	Mammalia	complete	goldenpath_ponAbe2	1	3584796	71697
chr2a.fa	Pongo_abelii	Mammalia	complete	goldenpath_ponAbe2	1	113028656	2260575
chr2a_random.fa	Pongo_abelii	Mammalia	complete	goldenpath_ponAbe2	1	13868332	277368
chr2b.fa	Pongo_abelii	Mammalia	complete	goldenpath_ponAbe2	1	135000294	2700007
chr2b_random.fa	Pongo_abelii	Mammalia	complete	goldenpath_ponAbe2	1	15014885	300299
chr3.fa	Pongo_abelii	Mammalia	complete	goldenpath_ponAbe2	1	202140232	4042806
chr3_random.fa	Pongo_abelii	Mammalia	complete	goldenpath_ponAbe2	1	20583478	411671
chr4.fa	Pongo_abelii	Mammalia	complete	goldenpath_ponAbe2	1	198332218	3966646
chr4_random.fa	Pongo_abelii	Mammalia	complete	goldenpath_ponAbe2	1	23176937	463540
chr5.fa	Pongo_abelii	Mammalia	complete	goldenpath_ponAbe2	1	183952662	3679055
chr5_h2_hap1.fa	Pongo_abelii	Mammalia	complete	goldenpath_ponAbe2	1	191932	3840
chr5_random.fa	Pongo_abelii	Mammalia	complete	goldenpath_ponAbe2	1	17639881	352799
chr6.fa	Pongo_abelii	Mammalia	complete	goldenpath_ponAbe2	1	174210431	3484210
chr6_cox_hap1.fa	Pongo_abelii	Mammalia	complete	goldenpath_ponAbe2	1	1646321	32928
chr6_cox_hap1_random.fa	Pongo_abelii	Mammalia	complete	goldenpath_ponAbe2	1	239941	4800
chr6_qbl_hap2.fa	Pongo_abelii	Mammalia	complete	goldenpath_ponAbe2	1	1181782	23637
chr6_qbl_hap2_random.fa	Pongo_abelii	Mammalia	complete	goldenpath_ponAbe2	1	120011	2402
chr6_random.fa	Pongo_abelii	Mammalia	complete	goldenpath_ponAbe2	1	13286657	265735
chr7.fa	Pongo_abelii	Mammalia	complete	goldenpath_ponAbe2	1	157549271	3150987
chr7_random.fa	Pongo_abelii	Mammalia	complete	goldenpath_ponAbe2	1	19039424	380790
chr8.fa	Pongo_abelii	Mammalia	complete	goldenpath_ponAbe2	1	153482349	3069648
chr8_random.fa	Pongo_abelii	Mammalia	complete	goldenpath_ponAbe2	1	15100077	302003
chr9.fa	Pongo_abelii	Mammalia	complete	goldenpath_ponAbe2	1	135191526	2703832
chr9_random.fa	Pongo_abelii	Mammalia	complete	goldenpath_ponAbe2	1	13794794	275897
chrM.fa	Pongo_abelii	Mammalia	complete	goldenpath_ponAbe2	1	16499	331
chrUn.fa	Pongo_abelii	Mammalia	complete	goldenpath_ponAbe2	1	72422247	1448446
chrX.fa	Pongo_abelii	Mammalia	complete	goldenpath_ponAbe2	1	156195299	3123907
chrX_random.fa	Pongo_abelii	Mammalia	complete	goldenpath_ponAbe2	1	10445060	208903
379532_ref_Pcoq_1.0_chrUn.fa	Propithecus_coquereli	Mammalia	low_coverage	Pcoq_1.0	22538	2798135037	40007069
118797_ref_Lipotes_vexillifer_v1_chrUn.fa	Lipotes_vexillifer	Mammalia	low_coverage	ncbi_100_2014-04-27	30712	2429195737	34748678
Arabian_equcab2.REF_chr1.con.fa	Equus_caballus_arabian	Mammalia	complete	Henan_EquCab2_Jun15	1	185838098	3097303
Arabian_equcab2.REF_chr10.con.fa	Equus_caballus_arabian	Mammalia	complete	Henan_EquCab2_Jun15	1	83980600	1399678
Arabian_equcab2.REF_chr11.con.fa	Equus_caballus_arabian	Mammalia	complete	Henan_EquCab2_Jun15	1	61308201	1021805
Arabian_equcab2.REF_chr12.con.fa	Equus_caballus_arabian	Mammalia	complete	Henan_EquCab2_Jun15	1	33091231	551522
Arabian_equcab2.REF_chr13.con.fa	Equus_caballus_arabian	Mammalia	complete	Henan_EquCab2_Jun15	1	42578133	709637
Arabian_equcab2.REF_chr14.con.fa	Equus_caballus_arabian	Mammalia	complete	Henan_EquCab2_Jun15	1	93904832	1565082
Arabian_equcab2.REF_chr15.con.fa	Equus_caballus_arabian	Mammalia	complete	Henan_EquCab2_Jun15	1	91571446	1526192
Arabian_equcab2.REF_chr16.con.fa	Equus_caballus_arabian	Mammalia	complete	Henan_EquCab2_Jun15	1	87365402	1456092
Arabian_equcab2.REF_chr17.con.fa	Equus_caballus_arabian	Mammalia	complete	Henan_EquCab2_Jun15	1	80757899	1345966
Arabian_equcab2.REF_chr18.con.fa	Equus_caballus_arabian	Mammalia	complete	Henan_EquCab2_Jun15	1	82527514	1375460
Arabian_equcab2.REF_chr19.con.fa	Equus_caballus_arabian	Mammalia	complete	Henan_EquCab2_Jun15	1	59975221	999589
Arabian_equcab2.REF_chr2.con.fa	Equus_caballus_arabian	Mammalia	complete	Henan_EquCab2_Jun15	1	120857539	2014294
Arabian_equcab2.REF_chr20.con.fa	Equus_caballus_arabian	Mammalia	complete	Henan_EquCab2_Jun15	1	64166015	1069435
Arabian_equcab2.REF_chr21.con.fa	Equus_caballus_arabian	Mammalia	complete	Henan_EquCab2_Jun15	1	57723292	962056
Arabian_equcab2.REF_chr22.con.fa	Equus_caballus_arabian	Mammalia	complete	Henan_EquCab2_Jun15	1	49946795	832448
Arabian_equcab2.REF_chr23.con.fa	Equus_caballus_arabian	Mammalia	complete	Henan_EquCab2_Jun15	1	55726227	928772
Arabian_equcab2.REF_chr24.con.fa	Equus_caballus_arabian	Mammalia	complete	Henan_EquCab2_Jun15	1	46749866	779166
Arabian_equcab2.REF_chr25.con.fa	Equus_caballus_arabian	Mammalia	complete	Henan_EquCab2_Jun15	1	39536879	658949
Arabian_equcab2.REF_chr26.con.fa	Equus_caballus_arabian	Mammalia	complete	Henan_EquCab2_Jun15	1	41866176	697771
Arabian_equcab2.REF_chr27.con.fa	Equus_caballus_arabian	Mammalia	complete	Henan_EquCab2_Jun15	1	39960074	666003
Arabian_equcab2.REF_chr28.con.fa	Equus_caballus_arabian	Mammalia	complete	Henan_EquCab2_Jun15	1	46177331	769624
Arabian_equcab2.REF_chr29.con.fa	Equus_caballus_arabian	Mammalia	complete	Henan_EquCab2_Jun15	1	33672869	561216
Arabian_equcab2.REF_chr3.con.fa	Equus_caballus_arabian	Mammalia	complete	Henan_EquCab2_Jun15	1	119479870	1991333
Arabian_equcab2.REF_chr30.con.fa	Equus_caballus_arabian	Mammalia	complete	Henan_EquCab2_Jun15	1	30062354	501041
Arabian_equcab2.REF_chr31.con.fa	Equus_caballus_arabian	Mammalia	complete	Henan_EquCab2_Jun15	1	24984543	416411
Arabian_equcab2.REF_chr4.con.fa	Equus_caballus_arabian	Mammalia	complete	Henan_EquCab2_Jun15	1	108569066	1809486
Arabian_equcab2.REF_chr5.con.fa	Equus_caballus_arabian	Mammalia	complete	Henan_EquCab2_Jun15	1	99680356	1661341
Arabian_equcab2.REF_chr6.con.fa	Equus_caballus_arabian	Mammalia	complete	Henan_EquCab2_Jun15	1	84719076	1411986
Arabian_equcab2.REF_chr7.con.fa	Equus_caballus_arabian	Mammalia	complete	Henan_EquCab2_Jun15	1	98542329	1642374
Arabian_equcab2.REF_chr8.con.fa	Equus_caballus_arabian	Mammalia	complete	Henan_EquCab2_Jun15	1	94057669	1567629
Arabian_equcab2.REF_chr9.con.fa	Equus_caballus_arabian	Mammalia	complete	Henan_EquCab2_Jun15	1	83561393	1392691
Arabian_equcab2.REF_chrX.con.fa	Equus_caballus_arabian	Mammalia	complete	Henan_EquCab2_Jun15	1	124114077	2068569
Gorilla_gorilla.gorGor3.1.dna.chromosome.1.fa	Gorilla_gorilla	Mammalia	complete	ensembl_79_gorGor3.1	1	229507203	3825122
Gorilla_gorilla.gorGor3.1.dna.chromosome.10.fa	Gorilla_gorilla	Mammalia	complete	ensembl_79_gorGor3.1	1	147764049	2462736
Gorilla_gorilla.gorGor3.1.dna.chromosome.11.fa	Gorilla_gorilla	Mammalia	complete	ensembl_79_gorGor3.1	1	133470886	2224516
Gorilla_gorilla.gorGor3.1.dna.chromosome.12.fa	Gorilla_gorilla	Mammalia	complete	ensembl_79_gorGor3.1	1	133360231	2222672
Gorilla_gorilla.gorGor3.1.dna.chromosome.13.fa	Gorilla_gorilla	Mammalia	complete	ensembl_79_gorGor3.1	1	97499607	1624995
Gorilla_gorilla.gorGor3.1.dna.chromosome.14.fa	Gorilla_gorilla	Mammalia	complete	ensembl_79_gorGor3.1	1	88974843	1482916
Gorilla_gorilla.gorGor3.1.dna.chromosome.15.fa	Gorilla_gorilla	Mammalia	complete	ensembl_79_gorGor3.1	1	82026568	1367111
Gorilla_gorilla.gorGor3.1.dna.chromosome.16.fa	Gorilla_gorilla	Mammalia	complete	ensembl_79_gorGor3.1	1	80971650	1349529
Gorilla_gorilla.gorGor3.1.dna.chromosome.17.fa	Gorilla_gorilla	Mammalia	complete	ensembl_79_gorGor3.1	1	94257108	1570953
Gorilla_gorilla.gorGor3.1.dna.chromosome.18.fa	Gorilla_gorilla	Mammalia	complete	ensembl_79_gorGor3.1	1	78787515	1313127
Gorilla_gorilla.gorGor3.1.dna.chromosome.19.fa	Gorilla_gorilla	Mammalia	complete	ensembl_79_gorGor3.1	1	56181278	936356
Gorilla_gorilla.gorGor3.1.dna.chromosome.20.fa	Gorilla_gorilla	Mammalia	complete	ensembl_79_gorGor3.1	1	62603092	1043386
Gorilla_gorilla.gorGor3.1.dna.chromosome.21.fa	Gorilla_gorilla	Mammalia	complete	ensembl_79_gorGor3.1	1	35451371	590858
Gorilla_gorilla.gorGor3.1.dna.chromosome.22.fa	Gorilla_gorilla	Mammalia	complete	ensembl_79_gorGor3.1	1	35671106	594520
Gorilla_gorilla.gorGor3.1.dna.chromosome.2a.fa	Gorilla_gorilla	Mammalia	complete	ensembl_79_gorGor3.1	1	111351968	1855868
Gorilla_gorilla.gorGor3.1.dna.chromosome.2b.fa	Gorilla_gorilla	Mammalia	complete	ensembl_79_gorGor3.1	1	131632457	2193876
Gorilla_gorilla.gorGor3.1.dna.chromosome.3.fa	Gorilla_gorilla	Mammalia	complete	ensembl_79_gorGor3.1	1	199944510	3332410
Gorilla_gorilla.gorGor3.1.dna.chromosome.4.fa	Gorilla_gorilla	Mammalia	complete	ensembl_79_gorGor3.1	1	201139530	3352327
Gorilla_gorilla.gorGor3.1.dna.chromosome.5.fa	Gorilla_gorilla	Mammalia	complete	ensembl_79_gorGor3.1	1	165930986	2765518
Gorilla_gorilla.gorGor3.1.dna.chromosome.6.fa	Gorilla_gorilla	Mammalia	complete	ensembl_79_gorGor3.1	1	171703152	2861721
Gorilla_gorilla.gorGor3.1.dna.chromosome.7.fa	Gorilla_gorilla	Mammalia	complete	ensembl_79_gorGor3.1	1	158137892	2635633
Gorilla_gorilla.gorGor3.1.dna.chromosome.8.fa	Gorilla_gorilla	Mammalia	complete	ensembl_79_gorGor3.1	1	145327772	2422131
Gorilla_gorilla.gorGor3.1.dna.chromosome.9.fa	Gorilla_gorilla	Mammalia	complete	ensembl_79_gorGor3.1	1	121947112	2032453
Gorilla_gorilla.gorGor3.1.dna.chromosome.MT.fa	Gorilla_gorilla	Mammalia	complete	ensembl_79_gorGor3.1	1	16412	275
Gorilla_gorilla.gorGor3.1.dna.chromosome.X.fa	Gorilla_gorilla	Mammalia	complete	ensembl_79_gorGor3.1	1	154045127	2567420
Gorilla_gorilla.gorGor3.1.dna.nonchromosomal.fa	Gorilla_gorilla	Mammalia	complete	ensembl_79_gorGor3.1	2	122973619	2049563
echTel2.fa	Echinops_telfairi	Mammalia	complete	goldenpath_echTel2	8402	2947024286	58952988
336983_ref_Cang.pa_1.0_chrUn.fa	Colobus_angolensis_palliatus	Mammalia	low_coverage	ncbi_100_2015	13124	2970124662	42449996
9837_ref_Ca_bactrianus_MBC_1.0_chrUn.fa	Camelus_bactrianus	Mammalia	low_coverage	MBC_1.0	35454	1992646609	28519456
GCA_000978405.1_CapAeg_1.0_genomic.fa	Capra_aegagrus	Mammalia	low_coverage	CapAeg_1.0	89498	2828873048	35491402
Papio_anubis.PapAnu2.0.dna.chromosome.1.fa	Papio_anubis	Mammalia	complete	ensembl_79_PapAnu2.0	1	220367699	3672796
Papio_anubis.PapAnu2.0.dna.chromosome.10.fa	Papio_anubis	Mammalia	complete	ensembl_79_PapAnu2.0	1	90941950	1515701
Papio_anubis.PapAnu2.0.dna.chromosome.11.fa	Papio_anubis	Mammalia	complete	ensembl_79_PapAnu2.0	1	132286798	2204781
Papio_anubis.PapAnu2.0.dna.chromosome.12.fa	Papio_anubis	Mammalia	complete	ensembl_79_PapAnu2.0	1	104110932	1735184
Papio_anubis.PapAnu2.0.dna.chromosome.13.fa	Papio_anubis	Mammalia	complete	ensembl_79_PapAnu2.0	1	128036923	2133950
Papio_anubis.PapAnu2.0.dna.chromosome.14.fa	Papio_anubis	Mammalia	complete	ensembl_79_PapAnu2.0	1	123829720	2063830
Papio_anubis.PapAnu2.0.dna.chromosome.15.fa	Papio_anubis	Mammalia	complete	ensembl_79_PapAnu2.0	1	107442819	1790715
Papio_anubis.PapAnu2.0.dna.chromosome.16.fa	Papio_anubis	Mammalia	complete	ensembl_79_PapAnu2.0	1	74645514	1244093
Papio_anubis.PapAnu2.0.dna.chromosome.17.fa	Papio_anubis	Mammalia	complete	ensembl_79_PapAnu2.0	1	90913898	1515233
Papio_anubis.PapAnu2.0.dna.chromosome.18.fa	Papio_anubis	Mammalia	complete	ensembl_79_PapAnu2.0	1	72186199	1203105
Papio_anubis.PapAnu2.0.dna.chromosome.19.fa	Papio_anubis	Mammalia	complete	ensembl_79_PapAnu2.0	1	51301725	855030
Papio_anubis.PapAnu2.0.dna.chromosome.2.fa	Papio_anubis	Mammalia	complete	ensembl_79_PapAnu2.0	1	187378091	3122970
Papio_anubis.PapAnu2.0.dna.chromosome.20.fa	Papio_anubis	Mammalia	complete	ensembl_79_PapAnu2.0	1	71807805	1196798
Papio_anubis.PapAnu2.0.dna.chromosome.3.fa	Papio_anubis	Mammalia	complete	ensembl_79_PapAnu2.0	1	180432695	3007213
Papio_anubis.PapAnu2.0.dna.chromosome.4.fa	Papio_anubis	Mammalia	complete	ensembl_79_PapAnu2.0	1	165299245	2754989
Papio_anubis.PapAnu2.0.dna.chromosome.5.fa	Papio_anubis	Mammalia	complete	ensembl_79_PapAnu2.0	1	178775436	2979592
Papio_anubis.PapAnu2.0.dna.chromosome.6.fa	Papio_anubis	Mammalia	complete	ensembl_79_PapAnu2.0	1	174439528	2907327
Papio_anubis.PapAnu2.0.dna.chromosome.7.fa	Papio_anubis	Mammalia	complete	ensembl_79_PapAnu2.0	1	162156779	2702614
Papio_anubis.PapAnu2.0.dna.chromosome.8.fa	Papio_anubis	Mammalia	complete	ensembl_79_PapAnu2.0	1	139646187	2327438
Papio_anubis.PapAnu2.0.dna.chromosome.9.fa	Papio_anubis	Mammalia	complete	ensembl_79_PapAnu2.0	1	125196307	2086607
Papio_anubis.PapAnu2.0.dna.chromosome.MT.fa	Papio_anubis	Mammalia	complete	ensembl_79_PapAnu2.0	1	16516	277
Papio_anubis.PapAnu2.0.dna.chromosome.X.fa	Papio_anubis	Mammalia	complete	ensembl_79_PapAnu2.0	1	143131424	2385525
Papio_anubis.PapAnu2.0.dna.nonchromosomal.fa	Papio_anubis	Mammalia	complete	ensembl_79_PapAnu2.0	63229	224053036	3828370
cavPor3.fa	Cavia_porcellus	Mammalia	low_coverage	goldenpath_cavPor3	3144	2723219641	54469076
Sus_scrofa.Sscrofa10.2.dna.chromosome.1.fa	Sus_scrofa	Mammalia	complete	ensembl_79_Sscrofa10.2	1	315321322	5255357
Sus_scrofa.Sscrofa10.2.dna.chromosome.10.fa	Sus_scrofa	Mammalia	complete	ensembl_79_Sscrofa10.2	1	79102373	1318374
Sus_scrofa.Sscrofa10.2.dna.chromosome.11.fa	Sus_scrofa	Mammalia	complete	ensembl_79_Sscrofa10.2	1	87690581	1461511
Sus_scrofa.Sscrofa10.2.dna.chromosome.12.fa	Sus_scrofa	Mammalia	complete	ensembl_79_Sscrofa10.2	1	63588571	1059811
Sus_scrofa.Sscrofa10.2.dna.chromosome.13.fa	Sus_scrofa	Mammalia	complete	ensembl_79_Sscrofa10.2	1	218635234	3643922
Sus_scrofa.Sscrofa10.2.dna.chromosome.14.fa	Sus_scrofa	Mammalia	complete	ensembl_79_Sscrofa10.2	1	153851969	2564201
Sus_scrofa.Sscrofa10.2.dna.chromosome.15.fa	Sus_scrofa	Mammalia	complete	ensembl_79_Sscrofa10.2	1	157681621	2628029
Sus_scrofa.Sscrofa10.2.dna.chromosome.16.fa	Sus_scrofa	Mammalia	complete	ensembl_79_Sscrofa10.2	1	86898991	1448318
Sus_scrofa.Sscrofa10.2.dna.chromosome.17.fa	Sus_scrofa	Mammalia	complete	ensembl_79_Sscrofa10.2	1	69701581	1161695
Sus_scrofa.Sscrofa10.2.dna.chromosome.18.fa	Sus_scrofa	Mammalia	complete	ensembl_79_Sscrofa10.2	1	61220071	1020336
Sus_scrofa.Sscrofa10.2.dna.chromosome.2.fa	Sus_scrofa	Mammalia	complete	ensembl_79_Sscrofa10.2	1	162569375	2709491
Sus_scrofa.Sscrofa10.2.dna.chromosome.3.fa	Sus_scrofa	Mammalia	complete	ensembl_79_Sscrofa10.2	1	144787322	2413124
Sus_scrofa.Sscrofa10.2.dna.chromosome.4.fa	Sus_scrofa	Mammalia	complete	ensembl_79_Sscrofa10.2	1	143465943	2391101
Sus_scrofa.Sscrofa10.2.dna.chromosome.5.fa	Sus_scrofa	Mammalia	complete	ensembl_79_Sscrofa10.2	1	111506441	1858442
Sus_scrofa.Sscrofa10.2.dna.chromosome.6.fa	Sus_scrofa	Mammalia	complete	ensembl_79_Sscrofa10.2	1	157765593	2629428
Sus_scrofa.Sscrofa10.2.dna.chromosome.7.fa	Sus_scrofa	Mammalia	complete	ensembl_79_Sscrofa10.2	1	134764511	2246077
Sus_scrofa.Sscrofa10.2.dna.chromosome.8.fa	Sus_scrofa	Mammalia	complete	ensembl_79_Sscrofa10.2	1	148491826	2474865
Sus_scrofa.Sscrofa10.2.dna.chromosome.9.fa	Sus_scrofa	Mammalia	complete	ensembl_79_Sscrofa10.2	1	153670197	2561171
Sus_scrofa.Sscrofa10.2.dna.chromosome.MT.fa	Sus_scrofa	Mammalia	complete	ensembl_79_Sscrofa10.2	1	16613	278
Sus_scrofa.Sscrofa10.2.dna.chromosome.X.fa	Sus_scrofa	Mammalia	complete	ensembl_79_Sscrofa10.2	1	144288218	2404805
Sus_scrofa.Sscrofa10.2.dna.chromosome.Y.fa	Sus_scrofa	Mammalia	complete	ensembl_79_Sscrofa10.2	1	1637716	27297
Sus_scrofa.Sscrofa10.2.dna.nonchromosomal.fa	Sus_scrofa	Mammalia	complete	ensembl_79_Sscrofa10.2	4562	211869922	3537920
choHof1.fa	Choloepus_hoffmanni	Mammalia	complete	goldenpath_choHof1	481259	2458927620	49895412
GCA_000191625.1_RRL-RSL_1.0_genomic.fa	Odocoileus_virginianus	Mammalia	low_coverage	RRL-RSL_1.0	93873	37656191	610642
Mustela_putorius_furo.MusPutFur1.0.dna.nonchromosomal.fa	Mustela_putorius_furo	Mammalia	complete	ensembl_79_MusPutFur1.0	7741	2410758013	40190865
pho_ref_PHO1.0_chrUn.fa	Pantholops_hodgsonii	Mammalia	low_coverage	PHO1.0	15058	2696869832	38549310
Myotis_dav_unplaced.scaf.fa_1.fa	Myotis_davidii	Mammalia	low_coverage	bgi_1.1_april_2013	1885	70152994	1004998
Myotis_dav_unplaced.scaf.fa_10.fa	Myotis_davidii	Mammalia	low_coverage	bgi_1.1_april_2013	677	70176610	1003538
Myotis_dav_unplaced.scaf.fa_11.fa	Myotis_davidii	Mammalia	low_coverage	bgi_1.1_april_2013	628	70142783	1002974
Myotis_dav_unplaced.scaf.fa_12.fa	Myotis_davidii	Mammalia	low_coverage	bgi_1.1_april_2013	649	70063037	1001877
Myotis_dav_unplaced.scaf.fa_13.fa	Myotis_davidii	Mammalia	low_coverage	bgi_1.1_april_2013	809	71751643	1026215
Myotis_dav_unplaced.scaf.fa_14.fa	Myotis_davidii	Mammalia	low_coverage	bgi_1.1_april_2013	857	71306554	1019942
Myotis_dav_unplaced.scaf.fa_15.fa	Myotis_davidii	Mammalia	low_coverage	bgi_1.1_april_2013	659	70862175	1013298
Myotis_dav_unplaced.scaf.fa_16.fa	Myotis_davidii	Mammalia	low_coverage	bgi_1.1_april_2013	699	74804854	1069689
Myotis_dav_unplaced.scaf.fa_17.fa	Myotis_davidii	Mammalia	low_coverage	bgi_1.1_april_2013	639	78869412	1127655
Myotis_dav_unplaced.scaf.fa_18.fa	Myotis_davidii	Mammalia	low_coverage	bgi_1.1_april_2013	537	78386753	1120620
Myotis_dav_unplaced.scaf.fa_19.fa	Myotis_davidii	Mammalia	low_coverage	bgi_1.1_april_2013	691	73324834	1048541
Myotis_dav_unplaced.scaf.fa_2.fa	Myotis_davidii	Mammalia	low_coverage	bgi_1.1_april_2013	653	71877952	1027809
Myotis_dav_unplaced.scaf.fa_20.fa	Myotis_davidii	Mammalia	low_coverage	bgi_1.1_april_2013	717	72492042	1036675
Myotis_dav_unplaced.scaf.fa_21.fa	Myotis_davidii	Mammalia	low_coverage	bgi_1.1_april_2013	737	74221655	1061414
Myotis_dav_unplaced.scaf.fa_22.fa	Myotis_davidii	Mammalia	low_coverage	bgi_1.1_april_2013	794	71180044	1018044
Myotis_dav_unplaced.scaf.fa_23.fa	Myotis_davidii	Mammalia	low_coverage	bgi_1.1_april_2013	1062	70047482	1002283
Myotis_dav_unplaced.scaf.fa_24.fa	Myotis_davidii	Mammalia	low_coverage	bgi_1.1_april_2013	747	69980768	1000827
Myotis_dav_unplaced.scaf.fa_25.fa	Myotis_davidii	Mammalia	low_coverage	bgi_1.1_april_2013	412	70552133	1008500
Myotis_dav_unplaced.scaf.fa_26.fa	Myotis_davidii	Mammalia	low_coverage	bgi_1.1_april_2013	340	73309228	1047775
Myotis_dav_unplaced.scaf.fa_27.fa	Myotis_davidii	Mammalia	low_coverage	bgi_1.1_april_2013	82630	78105110	1239504
Myotis_dav_unplaced.scaf.fa_28.fa	Myotis_davidii	Mammalia	low_coverage	bgi_1.1_april_2013	9	72850413	1040734
Myotis_dav_unplaced.scaf.fa_29.fa	Myotis_davidii	Mammalia	low_coverage	bgi_1.1_april_2013	4	32085509	458371
Myotis_dav_unplaced.scaf.fa_3.fa	Myotis_davidii	Mammalia	low_coverage	bgi_1.1_april_2013	830	74572267	1066542
Myotis_dav_unplaced.scaf.fa_4.fa	Myotis_davidii	Mammalia	low_coverage	bgi_1.1_april_2013	630	70691805	1010836
Myotis_dav_unplaced.scaf.fa_5.fa	Myotis_davidii	Mammalia	low_coverage	bgi_1.1_april_2013	749	75163236	1074883
Myotis_dav_unplaced.scaf.fa_6.fa	Myotis_davidii	Mammalia	low_coverage	bgi_1.1_april_2013	676	72017623	1029836
Myotis_dav_unplaced.scaf.fa_7.fa	Myotis_davidii	Mammalia	low_coverage	bgi_1.1_april_2013	785	70278568	1005153
Myotis_dav_unplaced.scaf.fa_8.fa	Myotis_davidii	Mammalia	low_coverage	bgi_1.1_april_2013	495	70061125	1001619
Myotis_dav_unplaced.scaf.fa_9.fa	Myotis_davidii	Mammalia	low_coverage	bgi_1.1_april_2013	769	70471099	1007877
ailMel1.fa	Ailuropoda_melanoleuca	Mammalia	low_coverage	goldenpath_ailMel1	81467	2299509015	46115774
Pongo_abelii.PPYG2.dna.chromosome.1.fa	Pongo_abelii	Mammalia	complete	ensembl_79_PPYG2	1	229942017	3832368
Pongo_abelii.PPYG2.dna.chromosome.10.fa	Pongo_abelii	Mammalia	complete	ensembl_79_PPYG2	1	133410057	2223502
Pongo_abelii.PPYG2.dna.chromosome.11.fa	Pongo_abelii	Mammalia	complete	ensembl_79_PPYG2	1	132107971	2201801
Pongo_abelii.PPYG2.dna.chromosome.12.fa	Pongo_abelii	Mammalia	complete	ensembl_79_PPYG2	1	136387465	2273126
Pongo_abelii.PPYG2.dna.chromosome.13.fa	Pongo_abelii	Mammalia	complete	ensembl_79_PPYG2	1	117095149	1951587
Pongo_abelii.PPYG2.dna.chromosome.14.fa	Pongo_abelii	Mammalia	complete	ensembl_79_PPYG2	1	108868599	1814478
Pongo_abelii.PPYG2.dna.chromosome.15.fa	Pongo_abelii	Mammalia	complete	ensembl_79_PPYG2	1	99152023	1652535
Pongo_abelii.PPYG2.dna.chromosome.16.fa	Pongo_abelii	Mammalia	complete	ensembl_79_PPYG2	1	77800216	1296672
Pongo_abelii.PPYG2.dna.chromosome.17.fa	Pongo_abelii	Mammalia	complete	ensembl_79_PPYG2	1	73212453	1220209
Pongo_abelii.PPYG2.dna.chromosome.18.fa	Pongo_abelii	Mammalia	complete	ensembl_79_PPYG2	1	94050890	1567516
Pongo_abelii.PPYG2.dna.chromosome.19.fa	Pongo_abelii	Mammalia	complete	ensembl_79_PPYG2	1	60714840	1011915
Pongo_abelii.PPYG2.dna.chromosome.20.fa	Pongo_abelii	Mammalia	complete	ensembl_79_PPYG2	1	62736349	1045607
Pongo_abelii.PPYG2.dna.chromosome.21.fa	Pongo_abelii	Mammalia	complete	ensembl_79_PPYG2	1	48394510	806577
Pongo_abelii.PPYG2.dna.chromosome.22.fa	Pongo_abelii	Mammalia	complete	ensembl_79_PPYG2	1	46535552	775594
Pongo_abelii.PPYG2.dna.chromosome.2a.fa	Pongo_abelii	Mammalia	complete	ensembl_79_PPYG2	1	113028656	1883812
Pongo_abelii.PPYG2.dna.chromosome.2b.fa	Pongo_abelii	Mammalia	complete	ensembl_79_PPYG2	1	135000294	2250006
Pongo_abelii.PPYG2.dna.chromosome.3.fa	Pongo_abelii	Mammalia	complete	ensembl_79_PPYG2	1	202140232	3369005
Pongo_abelii.PPYG2.dna.chromosome.4.fa	Pongo_abelii	Mammalia	complete	ensembl_79_PPYG2	1	198332218	3305538
Pongo_abelii.PPYG2.dna.chromosome.5.fa	Pongo_abelii	Mammalia	complete	ensembl_79_PPYG2	1	183952662	3065879
Pongo_abelii.PPYG2.dna.chromosome.5_h2_hap1.fa	Pongo_abelii	Mammalia	complete	ensembl_79_PPYG2	1	191932	3200
Pongo_abelii.PPYG2.dna.chromosome.6.fa	Pongo_abelii	Mammalia	complete	ensembl_79_PPYG2	1	174210431	2903509
Pongo_abelii.PPYG2.dna.chromosome.6_cox_hap1.fa	Pongo_abelii	Mammalia	complete	ensembl_79_PPYG2	1	1646321	27440
Pongo_abelii.PPYG2.dna.chromosome.6_qbl_hap2.fa	Pongo_abelii	Mammalia	complete	ensembl_79_PPYG2	1	1181782	19698
Pongo_abelii.PPYG2.dna.chromosome.7.fa	Pongo_abelii	Mammalia	complete	ensembl_79_PPYG2	1	157549271	2625823
Pongo_abelii.PPYG2.dna.chromosome.8.fa	Pongo_abelii	Mammalia	complete	ensembl_79_PPYG2	1	153482349	2558041
Pongo_abelii.PPYG2.dna.chromosome.9.fa	Pongo_abelii	Mammalia	complete	ensembl_79_PPYG2	1	135191526	2253194
Pongo_abelii.PPYG2.dna.chromosome.MT.fa	Pongo_abelii	Mammalia	complete	ensembl_79_PPYG2	1	16499	276
Pongo_abelii.PPYG2.dna.chromosome.Un.fa	Pongo_abelii	Mammalia	complete	ensembl_79_PPYG2	1	72422247	1207039
Pongo_abelii.PPYG2.dna.chromosome.X.fa	Pongo_abelii	Mammalia	complete	ensembl_79_PPYG2	1	156195299	2603256
Pongo_abelii.PPYG2.dna.nonchromosomal.fa	Pongo_abelii	Mammalia	complete	ensembl_79_PPYG2	26	341821586	5697066
DBA_2J.chromosomes.unplaced.gt2k.fa	Mus_musculus	Mammalia	low_coverage	DBA_2J	4104	2606172597	42994080
GCA_000465285.1_ASM46528v1_genomic.fa	Eidolon_helvum	Mammalia	low_coverage	GCA_000465285.1	133538	1837754460	23171208
ana_ref_Anan_1.0_chrUn.fa	Aotus_nancymaae	Mammalia	low_coverage	ncbi_1.0_April_2015	29222	2926565220	41851734
GCA_000150855.1_ASM15085v1_genomic.fa	Myodes_glareolus	Mammalia	low_coverage	ASM130578v1	61923	73425564	1010062
Pteropus_vampyrus.pteVam1.dna.nonchromosomal.fa	Pteropus_vampyrus	Mammalia	complete	ensembl_79_pteVam1	90637	1999614463	33462145
micMur1.fa_1.fa	Microcebus_murinus	Mammalia	low_coverage	goldenpath_micMur1	680	500056488	10002142
micMur1.fa_2.fa	Microcebus_murinus	Mammalia	low_coverage	goldenpath_micMur1	1457	499970043	10001560
micMur1.fa_3.fa	Microcebus_murinus	Mammalia	low_coverage	goldenpath_micMur1	2844	499930940	10002861
micMur1.fa_4.fa	Microcebus_murinus	Mammalia	low_coverage	goldenpath_micMur1	6545	499879930	10007334
micMur1.fa_5.fa	Microcebus_murinus	Mammalia	low_coverage	goldenpath_micMur1	28428	499309009	10028494
micMur1.fa_6.fa	Microcebus_murinus	Mammalia	low_coverage	goldenpath_micMur1	145088	403124326	8278756
canFam3.fa	Canis_familiaris	Mammalia	low_coverage	goldenpath_canFam3	3268	2410976875	48224394
Tursiops_truncatus.turTru1.dna.nonchromosomal.fa	Tursiops_truncatus	Mammalia	complete	ensembl_79_turTru1	111213	2521923936	42198068
vicPac2.fa	Vicugna_pacos	Mammalia	low_coverage	goldenpath_vicPac2	276611	2172177994	43859959
Ornithorhynchus_anatinus.OANA5.dna.chromosome.1.fa	Ornithorhynchus_anatinus	Mammalia	complete	ensembl_79_OANA5	1	47594283	793240
Ornithorhynchus_anatinus.OANA5.dna.chromosome.10.fa	Ornithorhynchus_anatinus	Mammalia	complete	ensembl_79_OANA5	1	11243762	187398
Ornithorhynchus_anatinus.OANA5.dna.chromosome.11.fa	Ornithorhynchus_anatinus	Mammalia	complete	ensembl_79_OANA5	1	6809224	113489
Ornithorhynchus_anatinus.OANA5.dna.chromosome.12.fa	Ornithorhynchus_anatinus	Mammalia	complete	ensembl_79_OANA5	1	15872666	264546
Ornithorhynchus_anatinus.OANA5.dna.chromosome.14.fa	Ornithorhynchus_anatinus	Mammalia	complete	ensembl_79_OANA5	1	2696122	44937
Ornithorhynchus_anatinus.OANA5.dna.chromosome.15.fa	Ornithorhynchus_anatinus	Mammalia	complete	ensembl_79_OANA5	1	3786880	63116
Ornithorhynchus_anatinus.OANA5.dna.chromosome.17.fa	Ornithorhynchus_anatinus	Mammalia	complete	ensembl_79_OANA5	1	1399469	23326
Ornithorhynchus_anatinus.OANA5.dna.chromosome.18.fa	Ornithorhynchus_anatinus	Mammalia	complete	ensembl_79_OANA5	1	6611290	110190
Ornithorhynchus_anatinus.OANA5.dna.chromosome.2.fa	Ornithorhynchus_anatinus	Mammalia	complete	ensembl_79_OANA5	1	54797317	913290
Ornithorhynchus_anatinus.OANA5.dna.chromosome.20.fa	Ornithorhynchus_anatinus	Mammalia	complete	ensembl_79_OANA5	1	1816412	30275
Ornithorhynchus_anatinus.OANA5.dna.chromosome.3.fa	Ornithorhynchus_anatinus	Mammalia	complete	ensembl_79_OANA5	1	59581953	993034
Ornithorhynchus_anatinus.OANA5.dna.chromosome.4.fa	Ornithorhynchus_anatinus	Mammalia	complete	ensembl_79_OANA5	1	58987262	983123
Ornithorhynchus_anatinus.OANA5.dna.chromosome.5.fa	Ornithorhynchus_anatinus	Mammalia	complete	ensembl_79_OANA5	1	24609220	410155
Ornithorhynchus_anatinus.OANA5.dna.chromosome.6.fa	Ornithorhynchus_anatinus	Mammalia	complete	ensembl_79_OANA5	1	16302927	271717
Ornithorhynchus_anatinus.OANA5.dna.chromosome.7.fa	Ornithorhynchus_anatinus	Mammalia	complete	ensembl_79_OANA5	1	40039088	667320
Ornithorhynchus_anatinus.OANA5.dna.chromosome.MT.fa	Ornithorhynchus_anatinus	Mammalia	complete	ensembl_79_OANA5	1	17019	285
Ornithorhynchus_anatinus.OANA5.dna.chromosome.X1.fa	Ornithorhynchus_anatinus	Mammalia	complete	ensembl_79_OANA5	1	45541551	759027
Ornithorhynchus_anatinus.OANA5.dna.chromosome.X2.fa	Ornithorhynchus_anatinus	Mammalia	complete	ensembl_79_OANA5	1	5652501	94210
Ornithorhynchus_anatinus.OANA5.dna.chromosome.X3.fa	Ornithorhynchus_anatinus	Mammalia	complete	ensembl_79_OANA5	1	5951358	99191
Ornithorhynchus_anatinus.OANA5.dna.chromosome.X5.fa	Ornithorhynchus_anatinus	Mammalia	complete	ensembl_79_OANA5	1	27786739	463114
Ornithorhynchus_anatinus.OANA5.dna.nonchromosomal.fa	Ornithorhynchus_anatinus	Mammalia	complete	ensembl_79_OANA5	291072	1636051583	27701052
GCA_001604975.1_Cebus_imitator-1.0_genomic.fa	Cebus_imitator	Mammalia	low_coverage	Cebus_imitator-1.0	7156	2717703182	33982028
eriEur2.fa	Erinaceus_europaeus	Mammalia	low_coverage	goldenpath_eriEur2	5803	2715720925	54323052
Equus_burchellii_quagga.cns.fa	Equus_burchellii_quagga	Mammalia	low_coverage	Henan_16MAR2017	33	2367069534	66
Pan_troglodytes.CHIMP2.1.4.dna.chromosome.1.fa	Pan_troglodytes	Mammalia	complete	ensembl_79_CHIMP2.1.4	1	228333871	3805566
Pan_troglodytes.CHIMP2.1.4.dna.chromosome.10.fa	Pan_troglodytes	Mammalia	complete	ensembl_79_CHIMP2.1.4	1	133524379	2225408
Pan_troglodytes.CHIMP2.1.4.dna.chromosome.11.fa	Pan_troglodytes	Mammalia	complete	ensembl_79_CHIMP2.1.4	1	133121534	2218694
Pan_troglodytes.CHIMP2.1.4.dna.chromosome.12.fa	Pan_troglodytes	Mammalia	complete	ensembl_79_CHIMP2.1.4	1	134246214	2237438
Pan_troglodytes.CHIMP2.1.4.dna.chromosome.13.fa	Pan_troglodytes	Mammalia	complete	ensembl_79_CHIMP2.1.4	1	115123233	1918722
Pan_troglodytes.CHIMP2.1.4.dna.chromosome.14.fa	Pan_troglodytes	Mammalia	complete	ensembl_79_CHIMP2.1.4	1	106544938	1775750
Pan_troglodytes.CHIMP2.1.4.dna.chromosome.15.fa	Pan_troglodytes	Mammalia	complete	ensembl_79_CHIMP2.1.4	1	99548318	1659140
Pan_troglodytes.CHIMP2.1.4.dna.chromosome.16.fa	Pan_troglodytes	Mammalia	complete	ensembl_79_CHIMP2.1.4	1	89983829	1499732
Pan_troglodytes.CHIMP2.1.4.dna.chromosome.17.fa	Pan_troglodytes	Mammalia	complete	ensembl_79_CHIMP2.1.4	1	82630442	1377176
Pan_troglodytes.CHIMP2.1.4.dna.chromosome.18.fa	Pan_troglodytes	Mammalia	complete	ensembl_79_CHIMP2.1.4	1	76611499	1276860
Pan_troglodytes.CHIMP2.1.4.dna.chromosome.19.fa	Pan_troglodytes	Mammalia	complete	ensembl_79_CHIMP2.1.4	1	63644993	1060751
Pan_troglodytes.CHIMP2.1.4.dna.chromosome.20.fa	Pan_troglodytes	Mammalia	complete	ensembl_79_CHIMP2.1.4	1	61729293	1028823
Pan_troglodytes.CHIMP2.1.4.dna.chromosome.21.fa	Pan_troglodytes	Mammalia	complete	ensembl_79_CHIMP2.1.4	1	32799110	546653
Pan_troglodytes.CHIMP2.1.4.dna.chromosome.22.fa	Pan_troglodytes	Mammalia	complete	ensembl_79_CHIMP2.1.4	1	49737984	828968
Pan_troglodytes.CHIMP2.1.4.dna.chromosome.2A.fa	Pan_troglodytes	Mammalia	complete	ensembl_79_CHIMP2.1.4	1	113622374	1893708
Pan_troglodytes.CHIMP2.1.4.dna.chromosome.2B.fa	Pan_troglodytes	Mammalia	complete	ensembl_79_CHIMP2.1.4	1	247518478	4125309
Pan_troglodytes.CHIMP2.1.4.dna.chromosome.3.fa	Pan_troglodytes	Mammalia	complete	ensembl_79_CHIMP2.1.4	1	202329955	3372167
Pan_troglodytes.CHIMP2.1.4.dna.chromosome.4.fa	Pan_troglodytes	Mammalia	complete	ensembl_79_CHIMP2.1.4	1	193495092	3224920
Pan_troglodytes.CHIMP2.1.4.dna.chromosome.5.fa	Pan_troglodytes	Mammalia	complete	ensembl_79_CHIMP2.1.4	1	182651097	3044186
Pan_troglodytes.CHIMP2.1.4.dna.chromosome.6.fa	Pan_troglodytes	Mammalia	complete	ensembl_79_CHIMP2.1.4	1	172623881	2877066
Pan_troglodytes.CHIMP2.1.4.dna.chromosome.7.fa	Pan_troglodytes	Mammalia	complete	ensembl_79_CHIMP2.1.4	1	161824586	2697078
Pan_troglodytes.CHIMP2.1.4.dna.chromosome.8.fa	Pan_troglodytes	Mammalia	complete	ensembl_79_CHIMP2.1.4	1	143986469	2399776
Pan_troglodytes.CHIMP2.1.4.dna.chromosome.9.fa	Pan_troglodytes	Mammalia	complete	ensembl_79_CHIMP2.1.4	1	137840987	2297351
Pan_troglodytes.CHIMP2.1.4.dna.chromosome.MT.fa	Pan_troglodytes	Mammalia	complete	ensembl_79_CHIMP2.1.4	1	16554	277
Pan_troglodytes.CHIMP2.1.4.dna.chromosome.X.fa	Pan_troglodytes	Mammalia	complete	ensembl_79_CHIMP2.1.4	1	156848144	2614137
Pan_troglodytes.CHIMP2.1.4.dna.chromosome.Y.fa	Pan_troglodytes	Mammalia	complete	ensembl_79_CHIMP2.1.4	1	26342871	439049
Pan_troglodytes.CHIMP2.1.4.dna.nonchromosomal.fa	Pan_troglodytes	Mammalia	complete	ensembl_79_CHIMP2.1.4	24103	162897797	2751029
ochPri3.fa_1.fa	Ochotona_princeps	Mammalia	complete	goldenpath_ochPri3	9	539886291	10797739
ochPri3.fa_2.fa	Ochotona_princeps	Mammalia	complete	goldenpath_ochPri3	14	505467801	10109375
ochPri3.fa_3.fa	Ochotona_princeps	Mammalia	complete	goldenpath_ochPri3	23	501630848	10032651
ochPri3.fa_4.fa	Ochotona_princeps	Mammalia	complete	goldenpath_ochPri3	62	503211411	10064325
ochPri3.fa_5.fa	Ochotona_princeps	Mammalia	complete	goldenpath_ochPri3	10312	179639365	3608180
gorGor3.fa	Gorilla_gorilla	Mammalia	complete	goldenpath_gorGor3	46823	3029553646	60660814
29073_ref_UrsMar_1.0_chrUn.fa	Ursus_maritimus	Mammalia	low_coverage	GAJD01_1.0_june_2013	23818	2301362327	32912272
M_pentadactyla-1.1.1_genomic.fa	Manis_pentadactyla	Mammalia	low_coverage	GCA_000738955.1	92772	2204732179	27696096
GCA_001624865.1_SPRET_EiJ_v1_genomic.fa	Mus_spretus	Mammalia	low_coverage	SPRET_EiJ_v1	5404	2625587472	32827926
rheMac3.fa_1.fa	Macaca_mulatta	Mammalia	low_coverage	goldenpath_rheMac3	4	567079443	11341596
rheMac3.fa_2.fa	Macaca_mulatta	Mammalia	low_coverage	goldenpath_rheMac3	5	560473150	11209471
rheMac3.fa_3.fa	Macaca_mulatta	Mammalia	low_coverage	goldenpath_rheMac3	5	618027163	12360551
rheMac3.fa_4.fa	Macaca_mulatta	Mammalia	low_coverage	goldenpath_rheMac3	3	534414850	10688301
rheMac3.fa_5.fa	Macaca_mulatta	Mammalia	low_coverage	goldenpath_rheMac3	4	606658656	12133179
rheMac3.fa_6.fa	Macaca_mulatta	Mammalia	low_coverage	goldenpath_rheMac3	34082	83334918	1717985
Equus_burchellii_boehmi.cns.fa	Equus_burchellii_boehmi	Mammalia	low_coverage	Henan_16MAR2017	33	2367069811	66
chr1.fa	Microtus_ochrogaster	Mammalia	complete	broad_1.0_april_2013	1	126672627	1809610
chr10.fa	Microtus_ochrogaster	Mammalia	complete	broad_1.0_april_2013	1	86001432	1228593
chr15.fa	Microtus_ochrogaster	Mammalia	complete	broad_1.0_april_2013	1	46045664	657797
chr16.fa	Microtus_ochrogaster	Mammalia	complete	broad_1.0_april_2013	1	62639585	894853
chr17.fa	Microtus_ochrogaster	Mammalia	complete	broad_1.0_april_2013	1	35846924	512100
chr18.fa	Microtus_ochrogaster	Mammalia	complete	broad_1.0_april_2013	1	69618829	994556
chr19.fa	Microtus_ochrogaster	Mammalia	complete	broad_1.0_april_2013	1	65020687	928868
chr2.fa	Microtus_ochrogaster	Mammalia	complete	broad_1.0_april_2013	1	98408828	1405842
chr21.fa	Microtus_ochrogaster	Mammalia	complete	broad_1.0_april_2013	1	51076971	729673
chr22.fa	Microtus_ochrogaster	Mammalia	complete	broad_1.0_april_2013	1	34839539	497709
chr24.fa	Microtus_ochrogaster	Mammalia	complete	broad_1.0_april_2013	1	37156218	530805
chr26.fa	Microtus_ochrogaster	Mammalia	complete	broad_1.0_april_2013	1	15434760	220498
chr4.fa	Microtus_ochrogaster	Mammalia	complete	broad_1.0_april_2013	1	92994323	1328492
chr5.fa	Microtus_ochrogaster	Mammalia	complete	broad_1.0_april_2013	1	96435083	1377646
chr6.fa	Microtus_ochrogaster	Mammalia	complete	broad_1.0_april_2013	1	88288230	1261262
chr7.fa	Microtus_ochrogaster	Mammalia	complete	broad_1.0_april_2013	1	85103860	1215771
chr8.fa	Microtus_ochrogaster	Mammalia	complete	broad_1.0_april_2013	1	88571779	1265313
chrLG1.fa	Microtus_ochrogaster	Mammalia	complete	broad_1.0_april_2013	1	58015819	828799
chrLG10.fa	Microtus_ochrogaster	Mammalia	complete	broad_1.0_april_2013	1	18700958	267158
chrLG12.fa	Microtus_ochrogaster	Mammalia	complete	broad_1.0_april_2013	1	5561535	79452
chrLG2.fa	Microtus_ochrogaster	Mammalia	complete	broad_1.0_april_2013	1	54861783	783741
chrLG3.fa	Microtus_ochrogaster	Mammalia	complete	broad_1.0_april_2013	1	48041176	686304
chrLG4.fa	Microtus_ochrogaster	Mammalia	complete	broad_1.0_april_2013	1	66536344	950521
chrLG5.fa	Microtus_ochrogaster	Mammalia	complete	broad_1.0_april_2013	1	66490022	949859
chrLG7_11.fa	Microtus_ochrogaster	Mammalia	complete	broad_1.0_april_2013	1	27267610	389539
chrLG8.fa	Microtus_ochrogaster	Mammalia	complete	broad_1.0_april_2013	1	26584176	379775
chrLG9.fa	Microtus_ochrogaster	Mammalia	complete	broad_1.0_april_2013	1	41355009	590787
chrX.fa	Microtus_ochrogaster	Mammalia	complete	broad_1.0_april_2013	1	61813736	883055
musFur1.fa	Mustela_putorius_furo	Mammalia	low_coverage	goldenpath_musFur1	7741	2410758013	48226752
Equus_zebra_hartmannae.cns.fa	Equus_zebra_hartmannae	Mammalia	low_coverage	Henan_16MAR2017	33	2367069768	66
chr1.fa	Mus_musculus	Mammalia	complete	goldenpath_mm10	1	195471971	3909441
chr10.fa	Mus_musculus	Mammalia	complete	goldenpath_mm10	1	130694993	2613901
chr11.fa	Mus_musculus	Mammalia	complete	goldenpath_mm10	1	122082543	2441652
chr12.fa	Mus_musculus	Mammalia	complete	goldenpath_mm10	1	120129022	2402582
chr13.fa	Mus_musculus	Mammalia	complete	goldenpath_mm10	1	120421639	2408434
chr14.fa	Mus_musculus	Mammalia	complete	goldenpath_mm10	1	124902244	2498046
chr15.fa	Mus_musculus	Mammalia	complete	goldenpath_mm10	1	104043685	2080875
chr16.fa	Mus_musculus	Mammalia	complete	goldenpath_mm10	1	98207768	1964157
chr17.fa	Mus_musculus	Mammalia	complete	goldenpath_mm10	1	94987271	1899747
chr18.fa	Mus_musculus	Mammalia	complete	goldenpath_mm10	1	90702639	1814054
chr19.fa	Mus_musculus	Mammalia	complete	goldenpath_mm10	1	61431566	1228633
chr1_GL456210_random.fa	Mus_musculus	Mammalia	complete	goldenpath_mm10	1	169725	3396
chr1_GL456211_random.fa	Mus_musculus	Mammalia	complete	goldenpath_mm10	1	241735	4836
chr1_GL456212_random.fa	Mus_musculus	Mammalia	complete	goldenpath_mm10	1	153618	3074
chr1_GL456213_random.fa	Mus_musculus	Mammalia	complete	goldenpath_mm10	1	39340	788
chr1_GL456221_random.fa	Mus_musculus	Mammalia	complete	goldenpath_mm10	1	206961	4141
chr2.fa	Mus_musculus	Mammalia	complete	goldenpath_mm10	1	182113224	3642266
chr3.fa	Mus_musculus	Mammalia	complete	goldenpath_mm10	1	160039680	3200795
chr4.fa	Mus_musculus	Mammalia	complete	goldenpath_mm10	1	156508116	3130164
chr4_GL456216_random.fa	Mus_musculus	Mammalia	complete	goldenpath_mm10	1	66673	1335
chr4_GL456350_random.fa	Mus_musculus	Mammalia	complete	goldenpath_mm10	1	227966	4561
chr4_JH584292_random.fa	Mus_musculus	Mammalia	complete	goldenpath_mm10	1	14945	300
chr4_JH584293_random.fa	Mus_musculus	Mammalia	complete	goldenpath_mm10	1	207968	4161
chr4_JH584294_random.fa	Mus_musculus	Mammalia	complete	goldenpath_mm10	1	191905	3840
chr4_JH584295_random.fa	Mus_musculus	Mammalia	complete	goldenpath_mm10	1	1976	41
chr5.fa	Mus_musculus	Mammalia	complete	goldenpath_mm10	1	151834684	3036695
chr5_GL456354_random.fa	Mus_musculus	Mammalia	complete	goldenpath_mm10	1	195993	3921
chr5_JH584296_random.fa	Mus_musculus	Mammalia	complete	goldenpath_mm10	1	199368	3989
chr5_JH584297_random.fa	Mus_musculus	Mammalia	complete	goldenpath_mm10	1	205776	4117
chr5_JH584298_random.fa	Mus_musculus	Mammalia	complete	goldenpath_mm10	1	184189	3685
chr5_JH584299_random.fa	Mus_musculus	Mammalia	complete	goldenpath_mm10	1	953012	19062
chr6.fa	Mus_musculus	Mammalia	complete	goldenpath_mm10	1	149736546	2994732
chr7.fa	Mus_musculus	Mammalia	complete	goldenpath_mm10	1	145441459	2908831
chr7_GL456219_random.fa	Mus_musculus	Mammalia	complete	goldenpath_mm10	1	175968	3521
chr8.fa	Mus_musculus	Mammalia	complete	goldenpath_mm10	1	129401213	2588026
chr9.fa	Mus_musculus	Mammalia	complete	goldenpath_mm10	1	124595110	2491904
chrM.fa	Mus_musculus	Mammalia	complete	goldenpath_mm10	1	16299	327
chrUn_GL456239.fa	Mus_musculus	Mammalia	complete	goldenpath_mm10	1	40056	803
chrUn_GL456359.fa	Mus_musculus	Mammalia	complete	goldenpath_mm10	1	22974	461
chrUn_GL456360.fa	Mus_musculus	Mammalia	complete	goldenpath_mm10	1	31704	636
chrUn_GL456366.fa	Mus_musculus	Mammalia	complete	goldenpath_mm10	1	47073	943
chrUn_GL456367.fa	Mus_musculus	Mammalia	complete	goldenpath_mm10	1	42057	843
chrUn_GL456368.fa	Mus_musculus	Mammalia	complete	goldenpath_mm10	1	20208	406
chrUn_GL456370.fa	Mus_musculus	Mammalia	complete	goldenpath_mm10	1	26764	537
chrUn_GL456372.fa	Mus_musculus	Mammalia	complete	goldenpath_mm10	1	28664	575
chrUn_GL456378.fa	Mus_musculus	Mammalia	complete	goldenpath_mm10	1	31602	634
chrUn_GL456379.fa	Mus_musculus	Mammalia	complete	goldenpath_mm10	1	72385	1449
chrUn_GL456381.fa	Mus_musculus	Mammalia	complete	goldenpath_mm10	1	25871	519
chrUn_GL456382.fa	Mus_musculus	Mammalia	complete	goldenpath_mm10	1	23158	465
chrUn_GL456383.fa	Mus_musculus	Mammalia	complete	goldenpath_mm10	1	38659	775
chrUn_GL456385.fa	Mus_musculus	Mammalia	complete	goldenpath_mm10	1	35240	706
chrUn_GL456387.fa	Mus_musculus	Mammalia	complete	goldenpath_mm10	1	24685	495
chrUn_GL456389.fa	Mus_musculus	Mammalia	complete	goldenpath_mm10	1	28772	577
chrUn_GL456390.fa	Mus_musculus	Mammalia	complete	goldenpath_mm10	1	24668	495
chrUn_GL456392.fa	Mus_musculus	Mammalia	complete	goldenpath_mm10	1	23629	474
chrUn_GL456393.fa	Mus_musculus	Mammalia	complete	goldenpath_mm10	1	55711	1116
chrUn_GL456394.fa	Mus_musculus	Mammalia	complete	goldenpath_mm10	1	24323	488
chrUn_GL456396.fa	Mus_musculus	Mammalia	complete	goldenpath_mm10	1	21240	426
chrUn_JH584304.fa	Mus_musculus	Mammalia	complete	goldenpath_mm10	1	114452	2291
chrX.fa	Mus_musculus	Mammalia	complete	goldenpath_mm10	1	171031299	3420627
chrX_GL456233_random.fa	Mus_musculus	Mammalia	complete	goldenpath_mm10	1	336933	6740
chrY.fa	Mus_musculus	Mammalia	complete	goldenpath_mm10	1	91744698	1834895
chrY_JH584300_random.fa	Mus_musculus	Mammalia	complete	goldenpath_mm10	1	182347	3648
chrY_JH584301_random.fa	Mus_musculus	Mammalia	complete	goldenpath_mm10	1	259875	5199
chrY_JH584302_random.fa	Mus_musculus	Mammalia	complete	goldenpath_mm10	1	155838	3118
chrY_JH584303_random.fa	Mus_musculus	Mammalia	complete	goldenpath_mm10	1	158099	3163
Norwegian_fjord_equcab2.REF_chr10cons.fa	Equus_caballus_fjrod	Mammalia	complete	Henan_EquCab2_17Aug	1	83980603	1399678
Norwegian_fjord_equcab2.REF_chr11cons.fa	Equus_caballus_fjrod	Mammalia	complete	Henan_EquCab2_17Aug	1	61308192	1021805
Norwegian_fjord_equcab2.REF_chr12cons.fa	Equus_caballus_fjrod	Mammalia	complete	Henan_EquCab2_17Aug	1	33091225	551522
Norwegian_fjord_equcab2.REF_chr13cons.fa	Equus_caballus_fjrod	Mammalia	complete	Henan_EquCab2_17Aug	1	42578113	709637
Norwegian_fjord_equcab2.REF_chr14cons.fa	Equus_caballus_fjrod	Mammalia	complete	Henan_EquCab2_17Aug	1	93904868	1565083
Norwegian_fjord_equcab2.REF_chr15cons.fa	Equus_caballus_fjrod	Mammalia	complete	Henan_EquCab2_17Aug	1	91571441	1526192
Norwegian_fjord_equcab2.REF_chr16cons.fa	Equus_caballus_fjrod	Mammalia	complete	Henan_EquCab2_17Aug	1	87365403	1456092
Norwegian_fjord_equcab2.REF_chr17cons.fa	Equus_caballus_fjrod	Mammalia	complete	Henan_EquCab2_17Aug	1	80757823	1345965
Norwegian_fjord_equcab2.REF_chr18cons.fa	Equus_caballus_fjrod	Mammalia	complete	Henan_EquCab2_17Aug	1	82527525	1375460
Norwegian_fjord_equcab2.REF_chr19cons.fa	Equus_caballus_fjrod	Mammalia	complete	Henan_EquCab2_17Aug	1	59975185	999588
Norwegian_fjord_equcab2.REF_chr1cons.fa	Equus_caballus_fjrod	Mammalia	complete	Henan_EquCab2_17Aug	1	185838088	3097303
Norwegian_fjord_equcab2.REF_chr20cons.fa	Equus_caballus_fjrod	Mammalia	complete	Henan_EquCab2_17Aug	1	64166003	1069435
Norwegian_fjord_equcab2.REF_chr21cons.fa	Equus_caballus_fjrod	Mammalia	complete	Henan_EquCab2_17Aug	1	57723300	962056
Norwegian_fjord_equcab2.REF_chr22cons.fa	Equus_caballus_fjrod	Mammalia	complete	Henan_EquCab2_17Aug	1	49946796	832448
Norwegian_fjord_equcab2.REF_chr23cons.fa	Equus_caballus_fjrod	Mammalia	complete	Henan_EquCab2_17Aug	1	55726264	928773
Norwegian_fjord_equcab2.REF_chr24cons.fa	Equus_caballus_fjrod	Mammalia	complete	Henan_EquCab2_17Aug	1	46749889	779166
Norwegian_fjord_equcab2.REF_chr25cons.fa	Equus_caballus_fjrod	Mammalia	complete	Henan_EquCab2_17Aug	1	39536911	658950
Norwegian_fjord_equcab2.REF_chr26cons.fa	Equus_caballus_fjrod	Mammalia	complete	Henan_EquCab2_17Aug	1	41866158	697771
Norwegian_fjord_equcab2.REF_chr27cons.fa	Equus_caballus_fjrod	Mammalia	complete	Henan_EquCab2_17Aug	1	39960073	666003
Norwegian_fjord_equcab2.REF_chr28cons.fa	Equus_caballus_fjrod	Mammalia	complete	Henan_EquCab2_17Aug	1	46177323	769624
Norwegian_fjord_equcab2.REF_chr29cons.fa	Equus_caballus_fjrod	Mammalia	complete	Henan_EquCab2_17Aug	1	33672923	561217
Norwegian_fjord_equcab2.REF_chr2cons.fa	Equus_caballus_fjrod	Mammalia	complete	Henan_EquCab2_17Aug	1	120857547	2014294
Norwegian_fjord_equcab2.REF_chr30cons.fa	Equus_caballus_fjrod	Mammalia	complete	Henan_EquCab2_17Aug	1	30062368	501041
Norwegian_fjord_equcab2.REF_chr31cons.fa	Equus_caballus_fjrod	Mammalia	complete	Henan_EquCab2_17Aug	1	24980208	416338
Norwegian_fjord_equcab2.REF_chr3cons.fa	Equus_caballus_fjrod	Mammalia	complete	Henan_EquCab2_17Aug	1	119479920	1991333
Norwegian_fjord_equcab2.REF_chr4cons.fa	Equus_caballus_fjrod	Mammalia	complete	Henan_EquCab2_17Aug	1	108569075	1809486
Norwegian_fjord_equcab2.REF_chr5cons.fa	Equus_caballus_fjrod	Mammalia	complete	Henan_EquCab2_17Aug	1	99680356	1661341
Norwegian_fjord_equcab2.REF_chr6cons.fa	Equus_caballus_fjrod	Mammalia	complete	Henan_EquCab2_17Aug	1	84719076	1411986
Norwegian_fjord_equcab2.REF_chr7cons.fa	Equus_caballus_fjrod	Mammalia	complete	Henan_EquCab2_17Aug	1	98542276	1642373
Norwegian_fjord_equcab2.REF_chr8cons.fa	Equus_caballus_fjrod	Mammalia	complete	Henan_EquCab2_17Aug	1	94057669	1567629
Norwegian_fjord_equcab2.REF_chr9cons.fa	Equus_caballus_fjrod	Mammalia	complete	Henan_EquCab2_17Aug	1	83561409	1392692
Norwegian_fjord_equcab2.REF_chrXcons.fa	Equus_caballus_fjrod	Mammalia	complete	Henan_EquCab2_17Aug	1	124114076	2068569
unplaced.scaf.fa_1.fa	Pteropus_alecto	Mammalia	low_coverage	broad_1.0_april_2012	1718	78237228	1120247
unplaced.scaf.fa_10.fa	Pteropus_alecto	Mammalia	low_coverage	broad_1.0_april_2012	15	99143196	1416354
unplaced.scaf.fa_11.fa	Pteropus_alecto	Mammalia	low_coverage	broad_1.0_april_2012	514	73010511	1043773
unplaced.scaf.fa_12.fa	Pteropus_alecto	Mammalia	low_coverage	broad_1.0_april_2012	1261	73458822	1051294
unplaced.scaf.fa_13.fa	Pteropus_alecto	Mammalia	low_coverage	broad_1.0_april_2012	798	70815272	1012834
unplaced.scaf.fa_14.fa	Pteropus_alecto	Mammalia	low_coverage	broad_1.0_april_2012	697	88952721	1271793
unplaced.scaf.fa_15.fa	Pteropus_alecto	Mammalia	low_coverage	broad_1.0_april_2012	1070	90815446	1298967
unplaced.scaf.fa_16.fa	Pteropus_alecto	Mammalia	low_coverage	broad_1.0_april_2012	433	72010676	1029379
unplaced.scaf.fa_17.fa	Pteropus_alecto	Mammalia	low_coverage	broad_1.0_april_2012	884	93761971	1340765
unplaced.scaf.fa_18.fa	Pteropus_alecto	Mammalia	low_coverage	broad_1.0_april_2012	154	96985077	1385734
unplaced.scaf.fa_19.fa	Pteropus_alecto	Mammalia	low_coverage	broad_1.0_april_2012	375	103470446	1478702
unplaced.scaf.fa_2.fa	Pteropus_alecto	Mammalia	low_coverage	broad_1.0_april_2012	1183	78999415	1130328
unplaced.scaf.fa_20.fa	Pteropus_alecto	Mammalia	low_coverage	broad_1.0_april_2012	24	74868066	1069580
unplaced.scaf.fa_21.fa	Pteropus_alecto	Mammalia	low_coverage	broad_1.0_april_2012	630	87369133	1249077
unplaced.scaf.fa_22.fa	Pteropus_alecto	Mammalia	low_coverage	broad_1.0_april_2012	432	80047373	1144176
unplaced.scaf.fa_23.fa	Pteropus_alecto	Mammalia	low_coverage	broad_1.0_april_2012	51040	71564168	1098475
unplaced.scaf.fa_24.fa	Pteropus_alecto	Mammalia	low_coverage	broad_1.0_april_2012	4	125397541	1791399
unplaced.scaf.fa_3.fa	Pteropus_alecto	Mammalia	low_coverage	broad_1.0_april_2012	309	81539464	1165311
unplaced.scaf.fa_4.fa	Pteropus_alecto	Mammalia	low_coverage	broad_1.0_april_2012	718	72275782	1033575
unplaced.scaf.fa_5.fa	Pteropus_alecto	Mammalia	low_coverage	broad_1.0_april_2012	1001	70668593	1011049
unplaced.scaf.fa_6.fa	Pteropus_alecto	Mammalia	low_coverage	broad_1.0_april_2012	427	70492092	1007678
unplaced.scaf.fa_7.fa	Pteropus_alecto	Mammalia	low_coverage	broad_1.0_april_2012	462	89109956	1273688
unplaced.scaf.fa_8.fa	Pteropus_alecto	Mammalia	low_coverage	broad_1.0_april_2012	943	70365501	1006633
unplaced.scaf.fa_9.fa	Pteropus_alecto	Mammalia	low_coverage	broad_1.0_april_2012	505	72600257	1037897
otoGar3.fa	Otolemur_garnettii	Mammalia	complete	goldenpath_otoGar3	7793	2519724550	50406151
cerSim1.fa	Ceratotherium_simum	Mammalia	low_coverage	goldenpath_cerSim1	3087	2464367180	49291948
NZO_HlLtJ.chromosomes.unplaced.gt2k.fa	Mus_musculus	Mammalia	low_coverage	NZO_HlLtJ	7022	2699262892	44426283
Icelandic_equcab2.REF_chr1.cons.fa	Equus_caballus_Icelandic	Mammalia	complete	Henan_EquCab2_17Aug	1	185838098	3097303
Icelandic_equcab2.REF_chr10.cons.fa	Equus_caballus_Icelandic	Mammalia	complete	Henan_EquCab2_17Aug	1	83980597	1399678
Icelandic_equcab2.REF_chr11.cons.fa	Equus_caballus_Icelandic	Mammalia	complete	Henan_EquCab2_17Aug	1	61308194	1021805
Icelandic_equcab2.REF_chr12.cons.fa	Equus_caballus_Icelandic	Mammalia	complete	Henan_EquCab2_17Aug	1	33091147	551521
Icelandic_equcab2.REF_chr13.cons.fa	Equus_caballus_Icelandic	Mammalia	complete	Henan_EquCab2_17Aug	1	42578113	709637
Icelandic_equcab2.REF_chr14.cons.fa	Equus_caballus_Icelandic	Mammalia	complete	Henan_EquCab2_17Aug	1	93904831	1565082
Icelandic_equcab2.REF_chr15.cons.fa	Equus_caballus_Icelandic	Mammalia	complete	Henan_EquCab2_17Aug	1	91571336	1526190
Icelandic_equcab2.REF_chr16.cons.fa	Equus_caballus_Icelandic	Mammalia	complete	Henan_EquCab2_17Aug	1	87365400	1456091
Icelandic_equcab2.REF_chr17.cons.fa	Equus_caballus_Icelandic	Mammalia	complete	Henan_EquCab2_17Aug	1	80757863	1345966
Icelandic_equcab2.REF_chr18.cons.fa	Equus_caballus_Icelandic	Mammalia	complete	Henan_EquCab2_17Aug	1	82527499	1375460
Icelandic_equcab2.REF_chr19.cons.fa	Equus_caballus_Icelandic	Mammalia	complete	Henan_EquCab2_17Aug	1	59975105	999587
Icelandic_equcab2.REF_chr2.cons.fa	Equus_caballus_Icelandic	Mammalia	complete	Henan_EquCab2_17Aug	1	120857521	2014294
Icelandic_equcab2.REF_chr20.cons.fa	Equus_caballus_Icelandic	Mammalia	complete	Henan_EquCab2_17Aug	1	64165997	1069435
Icelandic_equcab2.REF_chr21.cons.fa	Equus_caballus_Icelandic	Mammalia	complete	Henan_EquCab2_17Aug	1	57723269	962056
Icelandic_equcab2.REF_chr22.cons.fa	Equus_caballus_Icelandic	Mammalia	complete	Henan_EquCab2_17Aug	1	49946737	832447
Icelandic_equcab2.REF_chr23.cons.fa	Equus_caballus_Icelandic	Mammalia	complete	Henan_EquCab2_17Aug	1	55726244	928772
Icelandic_equcab2.REF_chr24.cons.fa	Equus_caballus_Icelandic	Mammalia	complete	Henan_EquCab2_17Aug	1	46749879	779166
Icelandic_equcab2.REF_chr25.cons.fa	Equus_caballus_Icelandic	Mammalia	complete	Henan_EquCab2_17Aug	1	39536846	658949
Icelandic_equcab2.REF_chr26.cons.fa	Equus_caballus_Icelandic	Mammalia	complete	Henan_EquCab2_17Aug	1	41866150	697771
Icelandic_equcab2.REF_chr27.cons.fa	Equus_caballus_Icelandic	Mammalia	complete	Henan_EquCab2_17Aug	1	39960072	666003
Icelandic_equcab2.REF_chr28.cons.fa	Equus_caballus_Icelandic	Mammalia	complete	Henan_EquCab2_17Aug	1	46177307	769623
Icelandic_equcab2.REF_chr29.cons.fa	Equus_caballus_Icelandic	Mammalia	complete	Henan_EquCab2_17Aug	1	33672827	561215
Icelandic_equcab2.REF_chr3.cons.fa	Equus_caballus_Icelandic	Mammalia	complete	Henan_EquCab2_17Aug	1	119479911	1991333
Icelandic_equcab2.REF_chr30.cons.fa	Equus_caballus_Icelandic	Mammalia	complete	Henan_EquCab2_17Aug	1	30062384	501041
Icelandic_equcab2.REF_chr31.cons.fa	Equus_caballus_Icelandic	Mammalia	complete	Henan_EquCab2_17Aug	1	24984309	416407
Icelandic_equcab2.REF_chr4.cons.fa	Equus_caballus_Icelandic	Mammalia	complete	Henan_EquCab2_17Aug	1	108569073	1809486
Icelandic_equcab2.REF_chr5.cons.fa	Equus_caballus_Icelandic	Mammalia	complete	Henan_EquCab2_17Aug	1	99680356	1661341
Icelandic_equcab2.REF_chr6.cons.fa	Equus_caballus_Icelandic	Mammalia	complete	Henan_EquCab2_17Aug	1	84719075	1411986
Icelandic_equcab2.REF_chr7.cons.fa	Equus_caballus_Icelandic	Mammalia	complete	Henan_EquCab2_17Aug	1	98542268	1642373
Icelandic_equcab2.REF_chr8.cons.fa	Equus_caballus_Icelandic	Mammalia	complete	Henan_EquCab2_17Aug	1	94057593	1567628
Icelandic_equcab2.REF_chr9.cons.fa	Equus_caballus_Icelandic	Mammalia	complete	Henan_EquCab2_17Aug	1	83561422	1392692
Icelandic_equcab2.REF_chrX.cons.fa	Equus_caballus_Icelandic	Mammalia	complete	Henan_EquCab2_17Aug	1	124114076	2068569
Pahari_EiJ.chromosomes.unplaced.gt2k.fa	Mus_pahari	Mammalia	low_coverage	REL-1509-EiJ	2581	2475020320	40439233
CBA_J.chromosomes.unplaced.gt2k.fa	Mus_musculus	Mammalia	low_coverage	CBA_J	5465	2921935818	48097815
Echinops_telfairi.TENREC.dna.nonchromosomal.fa	Echinops_telfairi	Mammalia	complete	ensembl_79_TENREC	297968	3833584941	64337429
Camelus_f.unplaced.scaf.fa_1.fa	Camelus_ferus	Mammalia	low_coverage	bacsac_1.0_april_2013	145	72073151	1029834
Camelus_f.unplaced.scaf.fa_10.fa	Camelus_ferus	Mammalia	low_coverage	bacsac_1.0_april_2013	61	72465205	1035310
Camelus_f.unplaced.scaf.fa_11.fa	Camelus_ferus	Mammalia	low_coverage	bacsac_1.0_april_2013	46	72051741	1029380
Camelus_f.unplaced.scaf.fa_12.fa	Camelus_ferus	Mammalia	low_coverage	bacsac_1.0_april_2013	64	70164863	1002455
Camelus_f.unplaced.scaf.fa_13.fa	Camelus_ferus	Mammalia	low_coverage	bacsac_1.0_april_2013	47	72946099	1042157
Camelus_f.unplaced.scaf.fa_14.fa	Camelus_ferus	Mammalia	low_coverage	bacsac_1.0_april_2013	61	70948388	1013639
Camelus_f.unplaced.scaf.fa_15.fa	Camelus_ferus	Mammalia	low_coverage	bacsac_1.0_april_2013	56	70919727	1013218
Camelus_f.unplaced.scaf.fa_16.fa	Camelus_ferus	Mammalia	low_coverage	bacsac_1.0_april_2013	80	70588994	1008533
Camelus_f.unplaced.scaf.fa_17.fa	Camelus_ferus	Mammalia	low_coverage	bacsac_1.0_april_2013	60	74115794	1058888
Camelus_f.unplaced.scaf.fa_18.fa	Camelus_ferus	Mammalia	low_coverage	bacsac_1.0_april_2013	87	72329720	1033411
Camelus_f.unplaced.scaf.fa_19.fa	Camelus_ferus	Mammalia	low_coverage	bacsac_1.0_april_2013	108	70822755	1011914
Camelus_f.unplaced.scaf.fa_2.fa	Camelus_ferus	Mammalia	low_coverage	bacsac_1.0_april_2013	73	70760794	1010982
Camelus_f.unplaced.scaf.fa_20.fa	Camelus_ferus	Mammalia	low_coverage	bacsac_1.0_april_2013	105	71151868	1016611
Camelus_f.unplaced.scaf.fa_21.fa	Camelus_ferus	Mammalia	low_coverage	bacsac_1.0_april_2013	104	70041634	1000745
Camelus_f.unplaced.scaf.fa_22.fa	Camelus_ferus	Mammalia	low_coverage	bacsac_1.0_april_2013	117	70584422	1008522
Camelus_f.unplaced.scaf.fa_23.fa	Camelus_ferus	Mammalia	low_coverage	bacsac_1.0_april_2013	163	70360047	1005384
Camelus_f.unplaced.scaf.fa_24.fa	Camelus_ferus	Mammalia	low_coverage	bacsac_1.0_april_2013	175	70098836	1001676
Camelus_f.unplaced.scaf.fa_25.fa	Camelus_ferus	Mammalia	low_coverage	bacsac_1.0_april_2013	355	69998788	1000511
Camelus_f.unplaced.scaf.fa_26.fa	Camelus_ferus	Mammalia	low_coverage	bacsac_1.0_april_2013	467	72430704	1035424
Camelus_f.unplaced.scaf.fa_27.fa	Camelus_ferus	Mammalia	low_coverage	bacsac_1.0_april_2013	2934	69956236	1003738
Camelus_f.unplaced.scaf.fa_28.fa	Camelus_ferus	Mammalia	low_coverage	bacsac_1.0_april_2013	4882	69863686	1005304
Camelus_f.unplaced.scaf.fa_29.fa	Camelus_ferus	Mammalia	low_coverage	bacsac_1.0_april_2013	2729	19699226	285487
Camelus_f.unplaced.scaf.fa_3.fa	Camelus_ferus	Mammalia	low_coverage	bacsac_1.0_april_2013	69	70479847	1006956
Camelus_f.unplaced.scaf.fa_4.fa	Camelus_ferus	Mammalia	low_coverage	bacsac_1.0_april_2013	47	70724510	1010420
Camelus_f.unplaced.scaf.fa_5.fa	Camelus_ferus	Mammalia	low_coverage	bacsac_1.0_april_2013	48	70211046	1003085
Camelus_f.unplaced.scaf.fa_6.fa	Camelus_ferus	Mammalia	low_coverage	bacsac_1.0_april_2013	79	70287174	1004223
Camelus_f.unplaced.scaf.fa_7.fa	Camelus_ferus	Mammalia	low_coverage	bacsac_1.0_april_2013	57	71413658	1020277
Camelus_f.unplaced.scaf.fa_8.fa	Camelus_ferus	Mammalia	low_coverage	bacsac_1.0_april_2013	59	71050647	1015098
Camelus_f.unplaced.scaf.fa_9.fa	Camelus_ferus	Mammalia	low_coverage	bacsac_1.0_april_2013	55	70638369	1009202
291302_ref_Mnat.v1_chrUn.fa	Miniopterus_natalensis	Mammalia	low_coverage	Mnat.v1	1269	1803099001	25760452
9531_ref_Caty_1.0_chrUn.fa	Cercocebus_atys	Mammalia	low_coverage	ncbi_100_2015	11433	2848246356	40706306
Donkey.scafSequence.fa	Equus_africanus_asinus	Mammalia	low_coverage	willy_denovo	510501	2349243221	30162054
GCA_000751575.1_kmer631_genomic.fa	Capreolus_capreolus	Mammalia	low_coverage	kmer631	3088511	2785377831	39480428
C_cristata_v1.contigs.fa	Condylura_cristata	Mammalia	low_coverage	broad_ConCri1.0	84597	1682547005	21158060
tarSyr1.fa_1.fa	Tarsius_syrichta	Mammalia	complete	goldenpath_tarSyr1	8409	499795273	10008424
tarSyr1.fa_2.fa	Tarsius_syrichta	Mammalia	complete	goldenpath_tarSyr1	17067	499594845	10017329
tarSyr1.fa_3.fa	Tarsius_syrichta	Mammalia	complete	goldenpath_tarSyr1	29151	499291336	10029222
tarSyr1.fa_4.fa	Tarsius_syrichta	Mammalia	complete	goldenpath_tarSyr1	50569	498768374	10050701
tarSyr1.fa_5.fa	Tarsius_syrichta	Mammalia	complete	goldenpath_tarSyr1	97480	497619159	10097527
tarSyr1.fa_6.fa	Tarsius_syrichta	Mammalia	complete	goldenpath_tarSyr1	251243	493778340	10251259
tarSyr1.fa_7.fa	Tarsius_syrichta	Mammalia	complete	goldenpath_tarSyr1	202790	191057805	4122601
Elephantulus_unplaced.scaf.fa_1.fa	Elephantulus_edwardii	Mammalia	low_coverage	broad_1.0_april_2013	2	96869097	1383848
Elephantulus_unplaced.scaf.fa_10.fa	Elephantulus_edwardii	Mammalia	low_coverage	broad_1.0_april_2013	3	76591226	1094166
Elephantulus_unplaced.scaf.fa_11.fa	Elephantulus_edwardii	Mammalia	low_coverage	broad_1.0_april_2013	4	92197042	1317106
Elephantulus_unplaced.scaf.fa_12.fa	Elephantulus_edwardii	Mammalia	low_coverage	broad_1.0_april_2013	4	89993736	1285630
Elephantulus_unplaced.scaf.fa_13.fa	Elephantulus_edwardii	Mammalia	low_coverage	broad_1.0_april_2013	4	87776255	1253953
Elephantulus_unplaced.scaf.fa_14.fa	Elephantulus_edwardii	Mammalia	low_coverage	broad_1.0_april_2013	4	85290850	1218447
Elephantulus_unplaced.scaf.fa_15.fa	Elephantulus_edwardii	Mammalia	low_coverage	broad_1.0_april_2013	4	81009480	1157284
Elephantulus_unplaced.scaf.fa_16.fa	Elephantulus_edwardii	Mammalia	low_coverage	broad_1.0_april_2013	4	77163105	1102336
Elephantulus_unplaced.scaf.fa_17.fa	Elephantulus_edwardii	Mammalia	low_coverage	broad_1.0_april_2013	4	74264564	1060929
Elephantulus_unplaced.scaf.fa_18.fa	Elephantulus_edwardii	Mammalia	low_coverage	broad_1.0_april_2013	4	72206434	1031527
Elephantulus_unplaced.scaf.fa_19.fa	Elephantulus_edwardii	Mammalia	low_coverage	broad_1.0_april_2013	4	70921746	1013173
Elephantulus_unplaced.scaf.fa_2.fa	Elephantulus_edwardii	Mammalia	low_coverage	broad_1.0_april_2013	2	83569432	1193852
Elephantulus_unplaced.scaf.fa_20.fa	Elephantulus_edwardii	Mammalia	low_coverage	broad_1.0_april_2013	5	83719208	1195996
Elephantulus_unplaced.scaf.fa_21.fa	Elephantulus_edwardii	Mammalia	low_coverage	broad_1.0_april_2013	5	81979421	1171142
Elephantulus_unplaced.scaf.fa_22.fa	Elephantulus_edwardii	Mammalia	low_coverage	broad_1.0_april_2013	5	77996678	1114247
Elephantulus_unplaced.scaf.fa_23.fa	Elephantulus_edwardii	Mammalia	low_coverage	broad_1.0_april_2013	5	75603735	1080062
Elephantulus_unplaced.scaf.fa_24.fa	Elephantulus_edwardii	Mammalia	low_coverage	broad_1.0_april_2013	5	73950523	1056445
Elephantulus_unplaced.scaf.fa_25.fa	Elephantulus_edwardii	Mammalia	low_coverage	broad_1.0_april_2013	6	81182754	1159761
Elephantulus_unplaced.scaf.fa_26.fa	Elephantulus_edwardii	Mammalia	low_coverage	broad_1.0_april_2013	6	79803884	1140064
Elephantulus_unplaced.scaf.fa_27.fa	Elephantulus_edwardii	Mammalia	low_coverage	broad_1.0_april_2013	6	77505498	1107230
Elephantulus_unplaced.scaf.fa_28.fa	Elephantulus_edwardii	Mammalia	low_coverage	broad_1.0_april_2013	6	73885080	1055510
Elephantulus_unplaced.scaf.fa_29.fa	Elephantulus_edwardii	Mammalia	low_coverage	broad_1.0_april_2013	7	80288544	1146990
Elephantulus_unplaced.scaf.fa_3.fa	Elephantulus_edwardii	Mammalia	low_coverage	broad_1.0_april_2013	2	75403837	1077201
Elephantulus_unplaced.scaf.fa_30.fa	Elephantulus_edwardii	Mammalia	low_coverage	broad_1.0_april_2013	7	75703676	1081493
Elephantulus_unplaced.scaf.fa_31.fa	Elephantulus_edwardii	Mammalia	low_coverage	broad_1.0_april_2013	8	78069482	1115290
Elephantulus_unplaced.scaf.fa_32.fa	Elephantulus_edwardii	Mammalia	low_coverage	broad_1.0_april_2013	8	74930959	1070454
Elephantulus_unplaced.scaf.fa_33.fa	Elephantulus_edwardii	Mammalia	low_coverage	broad_1.0_april_2013	9	78197934	1117127
Elephantulus_unplaced.scaf.fa_34.fa	Elephantulus_edwardii	Mammalia	low_coverage	broad_1.0_april_2013	9	72686854	1038397
Elephantulus_unplaced.scaf.fa_35.fa	Elephantulus_edwardii	Mammalia	low_coverage	broad_1.0_april_2013	9	70086815	1001253
Elephantulus_unplaced.scaf.fa_36.fa	Elephantulus_edwardii	Mammalia	low_coverage	broad_1.0_april_2013	10	72366732	1033826
Elephantulus_unplaced.scaf.fa_37.fa	Elephantulus_edwardii	Mammalia	low_coverage	broad_1.0_april_2013	11	72218962	1031716
Elephantulus_unplaced.scaf.fa_38.fa	Elephantulus_edwardii	Mammalia	low_coverage	broad_1.0_april_2013	12	74118687	1058855
Elephantulus_unplaced.scaf.fa_39.fa	Elephantulus_edwardii	Mammalia	low_coverage	broad_1.0_april_2013	13	72934465	1041940
Elephantulus_unplaced.scaf.fa_4.fa	Elephantulus_edwardii	Mammalia	low_coverage	broad_1.0_april_2013	2	76802822	1097186
Elephantulus_unplaced.scaf.fa_40.fa	Elephantulus_edwardii	Mammalia	low_coverage	broad_1.0_april_2013	14	70248756	1003576
Elephantulus_unplaced.scaf.fa_41.fa	Elephantulus_edwardii	Mammalia	low_coverage	broad_1.0_april_2013	16	72278122	1032568
Elephantulus_unplaced.scaf.fa_42.fa	Elephantulus_edwardii	Mammalia	low_coverage	broad_1.0_april_2013	17	72589328	1037016
Elephantulus_unplaced.scaf.fa_43.fa	Elephantulus_edwardii	Mammalia	low_coverage	broad_1.0_april_2013	20	73046610	1043555
Elephantulus_unplaced.scaf.fa_44.fa	Elephantulus_edwardii	Mammalia	low_coverage	broad_1.0_april_2013	23	72634692	1037673
Elephantulus_unplaced.scaf.fa_45.fa	Elephantulus_edwardii	Mammalia	low_coverage	broad_1.0_april_2013	27	70701373	1010058
Elephantulus_unplaced.scaf.fa_46.fa	Elephantulus_edwardii	Mammalia	low_coverage	broad_1.0_april_2013	33	71530056	1021908
Elephantulus_unplaced.scaf.fa_47.fa	Elephantulus_edwardii	Mammalia	low_coverage	broad_1.0_april_2013	43	70002701	1000103
Elephantulus_unplaced.scaf.fa_48.fa	Elephantulus_edwardii	Mammalia	low_coverage	broad_1.0_april_2013	68	70472553	1006854
Elephantulus_unplaced.scaf.fa_49.fa	Elephantulus_edwardii	Mammalia	low_coverage	broad_1.0_april_2013	473	69988728	1000545
Elephantulus_unplaced.scaf.fa_5.fa	Elephantulus_edwardii	Mammalia	low_coverage	broad_1.0_april_2013	2	70621389	1008880
Elephantulus_unplaced.scaf.fa_50.fa	Elephantulus_edwardii	Mammalia	low_coverage	broad_1.0_april_2013	7821	30583607	448533
Elephantulus_unplaced.scaf.fa_6.fa	Elephantulus_edwardii	Mammalia	low_coverage	broad_1.0_april_2013	3	98317264	1404537
Elephantulus_unplaced.scaf.fa_7.fa	Elephantulus_edwardii	Mammalia	low_coverage	broad_1.0_april_2013	3	91868618	1312414
Elephantulus_unplaced.scaf.fa_8.fa	Elephantulus_edwardii	Mammalia	low_coverage	broad_1.0_april_2013	3	89654658	1280786
Elephantulus_unplaced.scaf.fa_9.fa	Elephantulus_edwardii	Mammalia	low_coverage	broad_1.0_april_2013	3	82154889	1173646
9838_ref_PRJNA234474_Ca_dromedarius_V1.0_chrUn.fa	Camelus_dromedarius	Mammalia	low_coverage	ncbi_GCF_000767585_2015-05-14	32572	2004047047	28677937
Myotis_lucifugus.Myoluc2.0.dna.nonchromosomal.fa	Myotis_lucifugus	Mammalia	complete	ensembl_79_Myoluc2.0	11654	2034575300	33926912
GCA_001262655.1_Emacaco_refEf_BWA_oneround_genomic.fa	Eulemur_macaco	Mammalia	low_coverage	Emacaco_refEf	26772	2119875225	26538294
Mesocricetus_unplaced.scaf.fa_1.fa	Mesocricetus_auratus	Mammalia	low_coverage	broad_1.1_april_2013	1	79790405	1139864
Mesocricetus_unplaced.scaf.fa_10.fa	Mesocricetus_auratus	Mammalia	low_coverage	broad_1.1_april_2013	4	78403737	1120059
Mesocricetus_unplaced.scaf.fa_11.fa	Mesocricetus_auratus	Mammalia	low_coverage	broad_1.1_april_2013	4	74972637	1071043
Mesocricetus_unplaced.scaf.fa_12.fa	Mesocricetus_auratus	Mammalia	low_coverage	broad_1.1_april_2013	5	85884830	1226934
Mesocricetus_unplaced.scaf.fa_13.fa	Mesocricetus_auratus	Mammalia	low_coverage	broad_1.1_april_2013	5	78070063	1115294
Mesocricetus_unplaced.scaf.fa_14.fa	Mesocricetus_auratus	Mammalia	low_coverage	broad_1.1_april_2013	5	70156388	1002241
Mesocricetus_unplaced.scaf.fa_15.fa	Mesocricetus_auratus	Mammalia	low_coverage	broad_1.1_april_2013	6	78493371	1121343
Mesocricetus_unplaced.scaf.fa_16.fa	Mesocricetus_auratus	Mammalia	low_coverage	broad_1.1_april_2013	6	74624263	1066070
Mesocricetus_unplaced.scaf.fa_17.fa	Mesocricetus_auratus	Mammalia	low_coverage	broad_1.1_april_2013	6	73061817	1043749
Mesocricetus_unplaced.scaf.fa_18.fa	Mesocricetus_auratus	Mammalia	low_coverage	broad_1.1_april_2013	7	79242855	1132050
Mesocricetus_unplaced.scaf.fa_19.fa	Mesocricetus_auratus	Mammalia	low_coverage	broad_1.1_april_2013	7	74579581	1065433
Mesocricetus_unplaced.scaf.fa_2.fa	Mesocricetus_auratus	Mammalia	low_coverage	broad_1.1_april_2013	2	105258878	1503701
Mesocricetus_unplaced.scaf.fa_20.fa	Mesocricetus_auratus	Mammalia	low_coverage	broad_1.1_april_2013	7	71075521	1015374
Mesocricetus_unplaced.scaf.fa_21.fa	Mesocricetus_auratus	Mammalia	low_coverage	broad_1.1_april_2013	8	75029568	1071862
Mesocricetus_unplaced.scaf.fa_22.fa	Mesocricetus_auratus	Mammalia	low_coverage	broad_1.1_april_2013	9	78531736	1121895
Mesocricetus_unplaced.scaf.fa_23.fa	Mesocricetus_auratus	Mammalia	low_coverage	broad_1.1_april_2013	9	74242202	1060616
Mesocricetus_unplaced.scaf.fa_24.fa	Mesocricetus_auratus	Mammalia	low_coverage	broad_1.1_april_2013	10	73022654	1043196
Mesocricetus_unplaced.scaf.fa_25.fa	Mesocricetus_auratus	Mammalia	low_coverage	broad_1.1_april_2013	12	72267708	1032413
Mesocricetus_unplaced.scaf.fa_26.fa	Mesocricetus_auratus	Mammalia	low_coverage	broad_1.1_april_2013	14	72891074	1041322
Mesocricetus_unplaced.scaf.fa_27.fa	Mesocricetus_auratus	Mammalia	low_coverage	broad_1.1_april_2013	17	73646113	1052112
Mesocricetus_unplaced.scaf.fa_28.fa	Mesocricetus_auratus	Mammalia	low_coverage	broad_1.1_april_2013	21	72263216	1032362
Mesocricetus_unplaced.scaf.fa_29.fa	Mesocricetus_auratus	Mammalia	low_coverage	broad_1.1_april_2013	29	70898481	1012882
Mesocricetus_unplaced.scaf.fa_3.fa	Mesocricetus_auratus	Mammalia	low_coverage	broad_1.1_april_2013	3	99199608	1417142
Mesocricetus_unplaced.scaf.fa_30.fa	Mesocricetus_auratus	Mammalia	low_coverage	broad_1.1_april_2013	51	70369881	1005356
Mesocricetus_unplaced.scaf.fa_31.fa	Mesocricetus_auratus	Mammalia	low_coverage	broad_1.1_april_2013	594	69982629	1000645
Mesocricetus_unplaced.scaf.fa_32.fa	Mesocricetus_auratus	Mammalia	low_coverage	broad_1.1_april_2013	8063	69724811	1008086
Mesocricetus_unplaced.scaf.fa_33.fa	Mesocricetus_auratus	Mammalia	low_coverage	broad_1.1_april_2013	12558	28579490	426966
Mesocricetus_unplaced.scaf.fa_4.fa	Mesocricetus_auratus	Mammalia	low_coverage	broad_1.1_april_2013	3	88225209	1260364
Mesocricetus_unplaced.scaf.fa_5.fa	Mesocricetus_auratus	Mammalia	low_coverage	broad_1.1_april_2013	3	76338676	1090558
Mesocricetus_unplaced.scaf.fa_6.fa	Mesocricetus_auratus	Mammalia	low_coverage	broad_1.1_april_2013	3	74841958	1069175
Mesocricetus_unplaced.scaf.fa_7.fa	Mesocricetus_auratus	Mammalia	low_coverage	broad_1.1_april_2013	3	70708966	1010132
Mesocricetus_unplaced.scaf.fa_8.fa	Mesocricetus_auratus	Mammalia	low_coverage	broad_1.1_april_2013	4	88330355	1261868
Mesocricetus_unplaced.scaf.fa_9.fa	Mesocricetus_auratus	Mammalia	low_coverage	broad_1.1_april_2013	4	82200094	1174293
CAST_EiJ.chromosomes.unplaced.gt2k.fa	Mus_castaneus	Mammalia	low_coverage	REL-1509-EiJ	2976	2653974351	43934554
myoLuc2.fa	Myotis_lucifugus	Mammalia	low_coverage	goldenpath_myoLuc2	11654	2034575300	40708877
Dasypus_novemcinctus.Dasnov3.0.dna.nonchromosomal.fa	Dasypus_novemcinctus	Mammalia	complete	ensembl_79_Dasnov3.0	46559	3631522711	60594726
bbu_ref_UMD_CASPUR_WB_2.0_chrUn.fa	Bubalus_bubalis	Mammalia	low_coverage	ncbi_100_2015-05-14	366982	2836150610	41065060
phaCin_unsw_v4.1.fa	Phascolarctos_cinereus	Mammalia	low_coverage	phaCin_unsw_v4.1	1909	3192565384	3818
9994_ref_marMar2.1_chrUn.fa	Marmota_marmota_marmota	Mammalia	low_coverage	marMar2.1	14543	2510587379	35887268
Loxodonta_africana.loxAfr3.dna.nonchromosomal.fa	Loxodonta_africana	Mammalia	complete	ensembl_79_loxAfr3	2353	3196760833	53282856
Chlorocebus_sabaeus.ChlSab1.1.dna.chromosome.1.fa	Chlorocebus_sabaeus	Mammalia	complete	ensembl_79_ChlSab1.1	1	126035930	2100600
Chlorocebus_sabaeus.ChlSab1.1.dna.chromosome.10.fa	Chlorocebus_sabaeus	Mammalia	complete	ensembl_79_ChlSab1.1	1	128595539	2143260
Chlorocebus_sabaeus.ChlSab1.1.dna.chromosome.11.fa	Chlorocebus_sabaeus	Mammalia	complete	ensembl_79_ChlSab1.1	1	128539186	2142321
Chlorocebus_sabaeus.ChlSab1.1.dna.chromosome.12.fa	Chlorocebus_sabaeus	Mammalia	complete	ensembl_79_ChlSab1.1	1	108555830	1809265
Chlorocebus_sabaeus.ChlSab1.1.dna.chromosome.13.fa	Chlorocebus_sabaeus	Mammalia	complete	ensembl_79_ChlSab1.1	1	98384682	1639746
Chlorocebus_sabaeus.ChlSab1.1.dna.chromosome.14.fa	Chlorocebus_sabaeus	Mammalia	complete	ensembl_79_ChlSab1.1	1	107702431	1795042
Chlorocebus_sabaeus.ChlSab1.1.dna.chromosome.15.fa	Chlorocebus_sabaeus	Mammalia	complete	ensembl_79_ChlSab1.1	1	91754291	1529240
Chlorocebus_sabaeus.ChlSab1.1.dna.chromosome.16.fa	Chlorocebus_sabaeus	Mammalia	complete	ensembl_79_ChlSab1.1	1	75148670	1252479
Chlorocebus_sabaeus.ChlSab1.1.dna.chromosome.17.fa	Chlorocebus_sabaeus	Mammalia	complete	ensembl_79_ChlSab1.1	1	71996105	1199937
Chlorocebus_sabaeus.ChlSab1.1.dna.chromosome.18.fa	Chlorocebus_sabaeus	Mammalia	complete	ensembl_79_ChlSab1.1	1	72318688	1205313
Chlorocebus_sabaeus.ChlSab1.1.dna.chromosome.19.fa	Chlorocebus_sabaeus	Mammalia	complete	ensembl_79_ChlSab1.1	1	33263144	554387
Chlorocebus_sabaeus.ChlSab1.1.dna.chromosome.2.fa	Chlorocebus_sabaeus	Mammalia	complete	ensembl_79_ChlSab1.1	1	90373283	1506223
Chlorocebus_sabaeus.ChlSab1.1.dna.chromosome.20.fa	Chlorocebus_sabaeus	Mammalia	complete	ensembl_79_ChlSab1.1	1	130588469	2176476
Chlorocebus_sabaeus.ChlSab1.1.dna.chromosome.21.fa	Chlorocebus_sabaeus	Mammalia	complete	ensembl_79_ChlSab1.1	1	127223203	2120388
Chlorocebus_sabaeus.ChlSab1.1.dna.chromosome.22.fa	Chlorocebus_sabaeus	Mammalia	complete	ensembl_79_ChlSab1.1	1	101219884	1687000
Chlorocebus_sabaeus.ChlSab1.1.dna.chromosome.23.fa	Chlorocebus_sabaeus	Mammalia	complete	ensembl_79_ChlSab1.1	1	82825804	1380432
Chlorocebus_sabaeus.ChlSab1.1.dna.chromosome.24.fa	Chlorocebus_sabaeus	Mammalia	complete	ensembl_79_ChlSab1.1	1	84932903	1415550
Chlorocebus_sabaeus.ChlSab1.1.dna.chromosome.25.fa	Chlorocebus_sabaeus	Mammalia	complete	ensembl_79_ChlSab1.1	1	85787240	1429789
Chlorocebus_sabaeus.ChlSab1.1.dna.chromosome.26.fa	Chlorocebus_sabaeus	Mammalia	complete	ensembl_79_ChlSab1.1	1	58131712	968863
Chlorocebus_sabaeus.ChlSab1.1.dna.chromosome.27.fa	Chlorocebus_sabaeus	Mammalia	complete	ensembl_79_ChlSab1.1	1	48547382	809125
Chlorocebus_sabaeus.ChlSab1.1.dna.chromosome.28.fa	Chlorocebus_sabaeus	Mammalia	complete	ensembl_79_ChlSab1.1	1	21531802	358865
Chlorocebus_sabaeus.ChlSab1.1.dna.chromosome.29.fa	Chlorocebus_sabaeus	Mammalia	complete	ensembl_79_ChlSab1.1	1	24206276	403439
Chlorocebus_sabaeus.ChlSab1.1.dna.chromosome.3.fa	Chlorocebus_sabaeus	Mammalia	complete	ensembl_79_ChlSab1.1	1	92142175	1535704
Chlorocebus_sabaeus.ChlSab1.1.dna.chromosome.4.fa	Chlorocebus_sabaeus	Mammalia	complete	ensembl_79_ChlSab1.1	1	91010382	1516841
Chlorocebus_sabaeus.ChlSab1.1.dna.chromosome.5.fa	Chlorocebus_sabaeus	Mammalia	complete	ensembl_79_ChlSab1.1	1	75399963	1256668
Chlorocebus_sabaeus.ChlSab1.1.dna.chromosome.6.fa	Chlorocebus_sabaeus	Mammalia	complete	ensembl_79_ChlSab1.1	1	50890351	848174
Chlorocebus_sabaeus.ChlSab1.1.dna.chromosome.7.fa	Chlorocebus_sabaeus	Mammalia	complete	ensembl_79_ChlSab1.1	1	135778131	2262970
Chlorocebus_sabaeus.ChlSab1.1.dna.chromosome.8.fa	Chlorocebus_sabaeus	Mammalia	complete	ensembl_79_ChlSab1.1	1	139301422	2321692
Chlorocebus_sabaeus.ChlSab1.1.dna.chromosome.9.fa	Chlorocebus_sabaeus	Mammalia	complete	ensembl_79_ChlSab1.1	1	125710982	2095185
Chlorocebus_sabaeus.ChlSab1.1.dna.chromosome.MT.fa	Chlorocebus_sabaeus	Mammalia	complete	ensembl_79_ChlSab1.1	1	16550	277
Chlorocebus_sabaeus.ChlSab1.1.dna.chromosome.X.fa	Chlorocebus_sabaeus	Mammalia	complete	ensembl_79_ChlSab1.1	1	130038232	2167305
Chlorocebus_sabaeus.ChlSab1.1.dna.chromosome.Y.fa	Chlorocebus_sabaeus	Mammalia	complete	ensembl_79_ChlSab1.1	1	6181219	103022
Chlorocebus_sabaeus.ChlSab1.1.dna.nonchromosomal.fa	Chlorocebus_sabaeus	Mammalia	complete	ensembl_79_ChlSab1.1	1972	45524467	761688
BALB_cJ.chromosomes.unplaced.gt2k.fa	Mus_musculus	Mammalia	low_coverage	BALB_cJ	3824	2627356258	43304595
Equus_caballus.EquCab2.dna.chromosome.1.fa	Equus_caballus	Mammalia	complete	ensembl_79_EquCab2	1	185838109	3097303
Equus_caballus.EquCab2.dna.chromosome.10.fa	Equus_caballus	Mammalia	complete	ensembl_79_EquCab2	1	83980604	1399678
Equus_caballus.EquCab2.dna.chromosome.11.fa	Equus_caballus	Mammalia	complete	ensembl_79_EquCab2	1	61308211	1021805
Equus_caballus.EquCab2.dna.chromosome.12.fa	Equus_caballus	Mammalia	complete	ensembl_79_EquCab2	1	33091231	551522
Equus_caballus.EquCab2.dna.chromosome.13.fa	Equus_caballus	Mammalia	complete	ensembl_79_EquCab2	1	42578167	709638
Equus_caballus.EquCab2.dna.chromosome.14.fa	Equus_caballus	Mammalia	complete	ensembl_79_EquCab2	1	93904894	1565083
Equus_caballus.EquCab2.dna.chromosome.15.fa	Equus_caballus	Mammalia	complete	ensembl_79_EquCab2	1	91571448	1526192
Equus_caballus.EquCab2.dna.chromosome.16.fa	Equus_caballus	Mammalia	complete	ensembl_79_EquCab2	1	87365405	1456092
Equus_caballus.EquCab2.dna.chromosome.17.fa	Equus_caballus	Mammalia	complete	ensembl_79_EquCab2	1	80757907	1345967
Equus_caballus.EquCab2.dna.chromosome.18.fa	Equus_caballus	Mammalia	complete	ensembl_79_EquCab2	1	82527541	1375461
Equus_caballus.EquCab2.dna.chromosome.19.fa	Equus_caballus	Mammalia	complete	ensembl_79_EquCab2	1	59975221	999589
Equus_caballus.EquCab2.dna.chromosome.2.fa	Equus_caballus	Mammalia	complete	ensembl_79_EquCab2	1	120857687	2014296
Equus_caballus.EquCab2.dna.chromosome.20.fa	Equus_caballus	Mammalia	complete	ensembl_79_EquCab2	1	64166202	1069438
Equus_caballus.EquCab2.dna.chromosome.21.fa	Equus_caballus	Mammalia	complete	ensembl_79_EquCab2	1	57723302	962057
Equus_caballus.EquCab2.dna.chromosome.22.fa	Equus_caballus	Mammalia	complete	ensembl_79_EquCab2	1	49946797	832448
Equus_caballus.EquCab2.dna.chromosome.23.fa	Equus_caballus	Mammalia	complete	ensembl_79_EquCab2	1	55726280	928773
Equus_caballus.EquCab2.dna.chromosome.24.fa	Equus_caballus	Mammalia	complete	ensembl_79_EquCab2	1	46749900	779166
Equus_caballus.EquCab2.dna.chromosome.25.fa	Equus_caballus	Mammalia	complete	ensembl_79_EquCab2	1	39536964	658951
Equus_caballus.EquCab2.dna.chromosome.26.fa	Equus_caballus	Mammalia	complete	ensembl_79_EquCab2	1	41866177	697771
Equus_caballus.EquCab2.dna.chromosome.27.fa	Equus_caballus	Mammalia	complete	ensembl_79_EquCab2	1	39960074	666003
Equus_caballus.EquCab2.dna.chromosome.28.fa	Equus_caballus	Mammalia	complete	ensembl_79_EquCab2	1	46177339	769624
Equus_caballus.EquCab2.dna.chromosome.29.fa	Equus_caballus	Mammalia	complete	ensembl_79_EquCab2	1	33672925	561217
Equus_caballus.EquCab2.dna.chromosome.3.fa	Equus_caballus	Mammalia	complete	ensembl_79_EquCab2	1	119479920	1991333
Equus_caballus.EquCab2.dna.chromosome.30.fa	Equus_caballus	Mammalia	complete	ensembl_79_EquCab2	1	30062385	501041
Equus_caballus.EquCab2.dna.chromosome.31.fa	Equus_caballus	Mammalia	complete	ensembl_79_EquCab2	1	24984650	416412
Equus_caballus.EquCab2.dna.chromosome.4.fa	Equus_caballus	Mammalia	complete	ensembl_79_EquCab2	1	108569075	1809486
Equus_caballus.EquCab2.dna.chromosome.5.fa	Equus_caballus	Mammalia	complete	ensembl_79_EquCab2	1	99680356	1661341
Equus_caballus.EquCab2.dna.chromosome.6.fa	Equus_caballus	Mammalia	complete	ensembl_79_EquCab2	1	84719076	1411986
Equus_caballus.EquCab2.dna.chromosome.7.fa	Equus_caballus	Mammalia	complete	ensembl_79_EquCab2	1	98542428	1642375
Equus_caballus.EquCab2.dna.chromosome.8.fa	Equus_caballus	Mammalia	complete	ensembl_79_EquCab2	1	94057673	1567629
Equus_caballus.EquCab2.dna.chromosome.9.fa	Equus_caballus	Mammalia	complete	ensembl_79_EquCab2	1	83561422	1392692
Equus_caballus.EquCab2.dna.chromosome.MT.fa	Equus_caballus	Mammalia	complete	ensembl_79_EquCab2	1	16660	279
Equus_caballus.EquCab2.dna.chromosome.X.fa	Equus_caballus	Mammalia	complete	ensembl_79_EquCab2	1	124114077	2068569
Equus_caballus.EquCab2.dna.nonchromosomal.fa	Equus_caballus	Mammalia	complete	ensembl_79_EquCab2	9604	107858955	1811966
chr1.fa	Equus_caballus	Mammalia	complete	goldenpath_equCab2_Dec13	1	185838109	3716764
chr10.fa	Equus_caballus	Mammalia	complete	goldenpath_equCab2_Dec13	1	83980604	1679614
chr11.fa	Equus_caballus	Mammalia	complete	goldenpath_equCab2_Dec13	1	61308211	1226166
chr12.fa	Equus_caballus	Mammalia	complete	goldenpath_equCab2_Dec13	1	33091231	661826
chr13.fa	Equus_caballus	Mammalia	complete	goldenpath_equCab2_Dec13	1	42578167	851565
chr14.fa	Equus_caballus	Mammalia	complete	goldenpath_equCab2_Dec13	1	93904894	1878099
chr15.fa	Equus_caballus	Mammalia	complete	goldenpath_equCab2_Dec13	1	91571448	1831430
chr16.fa	Equus_caballus	Mammalia	complete	goldenpath_equCab2_Dec13	1	87365405	1747310
chr17.fa	Equus_caballus	Mammalia	complete	goldenpath_equCab2_Dec13	1	80757907	1615160
chr18.fa	Equus_caballus	Mammalia	complete	goldenpath_equCab2_Dec13	1	82527541	1650552
chr19.fa	Equus_caballus	Mammalia	complete	goldenpath_equCab2_Dec13	1	59975221	1199506
chr2.fa	Equus_caballus	Mammalia	complete	goldenpath_equCab2_Dec13	1	120857687	2417155
chr20.fa	Equus_caballus	Mammalia	complete	goldenpath_equCab2_Dec13	1	64166202	1283326
chr21.fa	Equus_caballus	Mammalia	complete	goldenpath_equCab2_Dec13	1	57723302	1154468
chr22.fa	Equus_caballus	Mammalia	complete	goldenpath_equCab2_Dec13	1	49946797	998937
chr23.fa	Equus_caballus	Mammalia	complete	goldenpath_equCab2_Dec13	1	55726280	1114527
chr24.fa	Equus_caballus	Mammalia	complete	goldenpath_equCab2_Dec13	1	46749900	934999
chr25.fa	Equus_caballus	Mammalia	complete	goldenpath_equCab2_Dec13	1	39536964	790741
chr26.fa	Equus_caballus	Mammalia	complete	goldenpath_equCab2_Dec13	1	41866177	837325
chr27.fa	Equus_caballus	Mammalia	complete	goldenpath_equCab2_Dec13	1	39960074	799203
chr28.fa	Equus_caballus	Mammalia	complete	goldenpath_equCab2_Dec13	1	46177339	923548
chr29.fa	Equus_caballus	Mammalia	complete	goldenpath_equCab2_Dec13	1	33672925	673460
chr3.fa	Equus_caballus	Mammalia	complete	goldenpath_equCab2_Dec13	1	119479920	2389600
chr30.fa	Equus_caballus	Mammalia	complete	goldenpath_equCab2_Dec13	1	30062385	601249
chr31.fa	Equus_caballus	Mammalia	complete	goldenpath_equCab2_Dec13	1	24984650	499694
chr4.fa	Equus_caballus	Mammalia	complete	goldenpath_equCab2_Dec13	1	108569075	2171383
chr5.fa	Equus_caballus	Mammalia	complete	goldenpath_equCab2_Dec13	1	99680356	1993609
chr6.fa	Equus_caballus	Mammalia	complete	goldenpath_equCab2_Dec13	1	84719076	1694383
chr7.fa	Equus_caballus	Mammalia	complete	goldenpath_equCab2_Dec13	1	98542428	1970850
chr8.fa	Equus_caballus	Mammalia	complete	goldenpath_equCab2_Dec13	1	94057673	1881155
chr9.fa	Equus_caballus	Mammalia	complete	goldenpath_equCab2_Dec13	1	83561422	1671230
chrM.fa	Equus_caballus	Mammalia	complete	goldenpath_equCab2_Dec13	1	16660	335
chrUn.fa	Equus_caballus	Mammalia	complete	goldenpath_equCab2_Dec13	1	117461955	2349241
chrX.fa	Equus_caballus	Mammalia	complete	goldenpath_equCab2_Dec13	1	124114077	2482283
C_lanigera_v0.assembly.fasta_1.fa	Chinchilla_lanigera	Mammalia	low_coverage	broad_v0_2012	2	122307382	1528846
C_lanigera_v0.assembly.fasta_10.fa	Chinchilla_lanigera	Mammalia	low_coverage	broad_v0_2012	4	102704883	1283817
C_lanigera_v0.assembly.fasta_11.fa	Chinchilla_lanigera	Mammalia	low_coverage	broad_v0_2012	4	94977258	1187222
C_lanigera_v0.assembly.fasta_12.fa	Chinchilla_lanigera	Mammalia	low_coverage	broad_v0_2012	4	90927230	1136596
C_lanigera_v0.assembly.fasta_13.fa	Chinchilla_lanigera	Mammalia	low_coverage	broad_v0_2012	4	83756250	1046959
C_lanigera_v0.assembly.fasta_14.fa	Chinchilla_lanigera	Mammalia	low_coverage	broad_v0_2012	5	98112490	1226414
C_lanigera_v0.assembly.fasta_15.fa	Chinchilla_lanigera	Mammalia	low_coverage	broad_v0_2012	5	92264476	1153314
C_lanigera_v0.assembly.fasta_16.fa	Chinchilla_lanigera	Mammalia	low_coverage	broad_v0_2012	5	84986342	1062337
C_lanigera_v0.assembly.fasta_17.fa	Chinchilla_lanigera	Mammalia	low_coverage	broad_v0_2012	6	92174236	1152186
C_lanigera_v0.assembly.fasta_18.fa	Chinchilla_lanigera	Mammalia	low_coverage	broad_v0_2012	6	83300885	1041269
C_lanigera_v0.assembly.fasta_19.fa	Chinchilla_lanigera	Mammalia	low_coverage	broad_v0_2012	7	89127985	1114111
C_lanigera_v0.assembly.fasta_2.fa	Chinchilla_lanigera	Mammalia	low_coverage	broad_v0_2012	2	94531999	1181652
C_lanigera_v0.assembly.fasta_20.fa	Chinchilla_lanigera	Mammalia	low_coverage	broad_v0_2012	8	86528960	1081624
C_lanigera_v0.assembly.fasta_21.fa	Chinchilla_lanigera	Mammalia	low_coverage	broad_v0_2012	9	85642508	1070545
C_lanigera_v0.assembly.fasta_22.fa	Chinchilla_lanigera	Mammalia	low_coverage	broad_v0_2012	10	83195390	1039958
C_lanigera_v0.assembly.fasta_23.fa	Chinchilla_lanigera	Mammalia	low_coverage	broad_v0_2012	13	85524094	1069070
C_lanigera_v0.assembly.fasta_24.fa	Chinchilla_lanigera	Mammalia	low_coverage	broad_v0_2012	18	81578147	1019753
C_lanigera_v0.assembly.fasta_25.fa	Chinchilla_lanigera	Mammalia	low_coverage	broad_v0_2012	27	81116798	1014000
C_lanigera_v0.assembly.fasta_26.fa	Chinchilla_lanigera	Mammalia	low_coverage	broad_v0_2012	1327	79949079	1001346
C_lanigera_v0.assembly.fasta_27.fa	Chinchilla_lanigera	Mammalia	low_coverage	broad_v0_2012	1352	1978324	26760
C_lanigera_v0.assembly.fasta_3.fa	Chinchilla_lanigera	Mammalia	low_coverage	broad_v0_2012	2	86229641	1077873
C_lanigera_v0.assembly.fasta_4.fa	Chinchilla_lanigera	Mammalia	low_coverage	broad_v0_2012	3	116394832	1454939
C_lanigera_v0.assembly.fasta_5.fa	Chinchilla_lanigera	Mammalia	low_coverage	broad_v0_2012	3	106570539	1332137
C_lanigera_v0.assembly.fasta_6.fa	Chinchilla_lanigera	Mammalia	low_coverage	broad_v0_2012	3	98918315	1236484
C_lanigera_v0.assembly.fasta_7.fa	Chinchilla_lanigera	Mammalia	low_coverage	broad_v0_2012	3	92580677	1157264
C_lanigera_v0.assembly.fasta_8.fa	Chinchilla_lanigera	Mammalia	low_coverage	broad_v0_2012	3	90120189	1126507
C_lanigera_v0.assembly.fasta_9.fa	Chinchilla_lanigera	Mammalia	low_coverage	broad_v0_2012	3	85353482	1066923
CAROLI_EiJ.chromosomes.unplaced.gt2k.fa	Mus_caroli	Mammalia	low_coverage	REL-1509_EiJ	3162	2553152330	41689700
hetGla2.fa_1.fa	Heterocephalus_glaber	Mammalia	low_coverage	goldenpath_hetGla2	12	514086376	10281745
hetGla2.fa_2.fa	Heterocephalus_glaber	Mammalia	low_coverage	goldenpath_hetGla2	18	524839520	10496815
hetGla2.fa_3.fa	Heterocephalus_glaber	Mammalia	low_coverage	goldenpath_hetGla2	24	500216692	10004370
hetGla2.fa_4.fa	Heterocephalus_glaber	Mammalia	low_coverage	goldenpath_hetGla2	41	502099150	10042044
hetGla2.fa_5.fa	Heterocephalus_glaber	Mammalia	low_coverage	goldenpath_hetGla2	103	500571671	10011587
hetGla2.fa_6.fa	Heterocephalus_glaber	Mammalia	low_coverage	goldenpath_hetGla2	4031	76391230	1533829
129S1_SvImJ.chromosomes.unplaced.gt2k.fa	Mus_musculus	Mammalia	low_coverage	129S1_SvImJ	7153	2732659664	44946130
loxAfr3.fa	Loxodonta_africana	Mammalia	complete	goldenpath_loxAfr3	2353	3196760833	63938695
9407_ref_Raegyp2.0_chrUn.fa	Rousettus_aegyptiacus	Mammalia	low_coverage	2	2489	1910233862	27292758
LP_J.chromosomes.unplaced.gt2k.fa	Mus_musculus	Mammalia	low_coverage	LP_J	3498	2730912269	45086490
Canis_familiaris.CanFam3.1.dna.chromosome.1.fa	Canis_familiaris	Mammalia	complete	ensembl_79_CanFam3.1	1	122678785	2044648
Canis_familiaris.CanFam3.1.dna.chromosome.10.fa	Canis_familiaris	Mammalia	complete	ensembl_79_CanFam3.1	1	69331447	1155526
Canis_familiaris.CanFam3.1.dna.chromosome.11.fa	Canis_familiaris	Mammalia	complete	ensembl_79_CanFam3.1	1	74389097	1239820
Canis_familiaris.CanFam3.1.dna.chromosome.12.fa	Canis_familiaris	Mammalia	complete	ensembl_79_CanFam3.1	1	72498081	1208303
Canis_familiaris.CanFam3.1.dna.chromosome.13.fa	Canis_familiaris	Mammalia	complete	ensembl_79_CanFam3.1	1	63241923	1054034
Canis_familiaris.CanFam3.1.dna.chromosome.14.fa	Canis_familiaris	Mammalia	complete	ensembl_79_CanFam3.1	1	60966679	1016113
Canis_familiaris.CanFam3.1.dna.chromosome.15.fa	Canis_familiaris	Mammalia	complete	ensembl_79_CanFam3.1	1	64190966	1069851
Canis_familiaris.CanFam3.1.dna.chromosome.16.fa	Canis_familiaris	Mammalia	complete	ensembl_79_CanFam3.1	1	59632846	993882
Canis_familiaris.CanFam3.1.dna.chromosome.17.fa	Canis_familiaris	Mammalia	complete	ensembl_79_CanFam3.1	1	64289059	1071486
Canis_familiaris.CanFam3.1.dna.chromosome.18.fa	Canis_familiaris	Mammalia	complete	ensembl_79_CanFam3.1	1	55844845	930749
Canis_familiaris.CanFam3.1.dna.chromosome.19.fa	Canis_familiaris	Mammalia	complete	ensembl_79_CanFam3.1	1	53741614	895695
Canis_familiaris.CanFam3.1.dna.chromosome.2.fa	Canis_familiaris	Mammalia	complete	ensembl_79_CanFam3.1	1	85426708	1423780
Canis_familiaris.CanFam3.1.dna.chromosome.20.fa	Canis_familiaris	Mammalia	complete	ensembl_79_CanFam3.1	1	58134056	968902
Canis_familiaris.CanFam3.1.dna.chromosome.21.fa	Canis_familiaris	Mammalia	complete	ensembl_79_CanFam3.1	1	50858623	847645
Canis_familiaris.CanFam3.1.dna.chromosome.22.fa	Canis_familiaris	Mammalia	complete	ensembl_79_CanFam3.1	1	61439934	1024000
Canis_familiaris.CanFam3.1.dna.chromosome.23.fa	Canis_familiaris	Mammalia	complete	ensembl_79_CanFam3.1	1	52294480	871576
Canis_familiaris.CanFam3.1.dna.chromosome.24.fa	Canis_familiaris	Mammalia	complete	ensembl_79_CanFam3.1	1	47698779	794981
Canis_familiaris.CanFam3.1.dna.chromosome.25.fa	Canis_familiaris	Mammalia	complete	ensembl_79_CanFam3.1	1	51628933	860484
Canis_familiaris.CanFam3.1.dna.chromosome.26.fa	Canis_familiaris	Mammalia	complete	ensembl_79_CanFam3.1	1	38964690	649413
Canis_familiaris.CanFam3.1.dna.chromosome.27.fa	Canis_familiaris	Mammalia	complete	ensembl_79_CanFam3.1	1	45876710	764613
Canis_familiaris.CanFam3.1.dna.chromosome.28.fa	Canis_familiaris	Mammalia	complete	ensembl_79_CanFam3.1	1	41182112	686370
Canis_familiaris.CanFam3.1.dna.chromosome.29.fa	Canis_familiaris	Mammalia	complete	ensembl_79_CanFam3.1	1	41845238	697422
Canis_familiaris.CanFam3.1.dna.chromosome.3.fa	Canis_familiaris	Mammalia	complete	ensembl_79_CanFam3.1	1	91889043	1531486
Canis_familiaris.CanFam3.1.dna.chromosome.30.fa	Canis_familiaris	Mammalia	complete	ensembl_79_CanFam3.1	1	40214260	670239
Canis_familiaris.CanFam3.1.dna.chromosome.31.fa	Canis_familiaris	Mammalia	complete	ensembl_79_CanFam3.1	1	39895921	664934
Canis_familiaris.CanFam3.1.dna.chromosome.32.fa	Canis_familiaris	Mammalia	complete	ensembl_79_CanFam3.1	1	38810281	646840
Canis_familiaris.CanFam3.1.dna.chromosome.33.fa	Canis_familiaris	Mammalia	complete	ensembl_79_CanFam3.1	1	31377067	522953
Canis_familiaris.CanFam3.1.dna.chromosome.34.fa	Canis_familiaris	Mammalia	complete	ensembl_79_CanFam3.1	1	42124431	702075
Canis_familiaris.CanFam3.1.dna.chromosome.35.fa	Canis_familiaris	Mammalia	complete	ensembl_79_CanFam3.1	1	26524999	442085
Canis_familiaris.CanFam3.1.dna.chromosome.36.fa	Canis_familiaris	Mammalia	complete	ensembl_79_CanFam3.1	1	30810995	513518
Canis_familiaris.CanFam3.1.dna.chromosome.37.fa	Canis_familiaris	Mammalia	complete	ensembl_79_CanFam3.1	1	30902991	515051
Canis_familiaris.CanFam3.1.dna.chromosome.38.fa	Canis_familiaris	Mammalia	complete	ensembl_79_CanFam3.1	1	23914537	398577
Canis_familiaris.CanFam3.1.dna.chromosome.4.fa	Canis_familiaris	Mammalia	complete	ensembl_79_CanFam3.1	1	88276631	1471279
Canis_familiaris.CanFam3.1.dna.chromosome.5.fa	Canis_familiaris	Mammalia	complete	ensembl_79_CanFam3.1	1	88915250	1481922
Canis_familiaris.CanFam3.1.dna.chromosome.6.fa	Canis_familiaris	Mammalia	complete	ensembl_79_CanFam3.1	1	77573801	1292898
Canis_familiaris.CanFam3.1.dna.chromosome.7.fa	Canis_familiaris	Mammalia	complete	ensembl_79_CanFam3.1	1	80974532	1349577
Canis_familiaris.CanFam3.1.dna.chromosome.8.fa	Canis_familiaris	Mammalia	complete	ensembl_79_CanFam3.1	1	74330416	1238842
Canis_familiaris.CanFam3.1.dna.chromosome.9.fa	Canis_familiaris	Mammalia	complete	ensembl_79_CanFam3.1	1	61074082	1017903
Canis_familiaris.CanFam3.1.dna.chromosome.MT.fa	Canis_familiaris	Mammalia	complete	ensembl_79_CanFam3.1	1	16727	280
Canis_familiaris.CanFam3.1.dna.chromosome.X.fa	Canis_familiaris	Mammalia	complete	ensembl_79_CanFam3.1	1	123869142	2064487
Canis_familiaris.CanFam3.1.dna.nonchromosomal.fa	Canis_familiaris	Mammalia	complete	ensembl_79_CanFam3.1	3228	83326164	1393606
sorAra2.fa	Sorex_araneus	Mammalia	complete	goldenpath_sorAra2	12845	2423158183	48482306
Microcebus_murinus.micMur1.dna.nonchromosomal.fa	Microcebus_murinus	Mammalia	complete	ensembl_79_micMur1	172937	2910103014	48759687
pteVam1.fa	Pteropus_vampyrus	Mammalia	low_coverage	goldenpath_pteVam1	96944	1996076410	40066063
Callithrix_jacchus.C_jacchus3.2.1.dna.chromosome.1.fa	Callithrix_jacchus	Mammalia	complete	ensembl_79_C_jacchus3.2.1	1	210400635	3506679
Callithrix_jacchus.C_jacchus3.2.1.dna.chromosome.10.fa	Callithrix_jacchus	Mammalia	complete	ensembl_79_C_jacchus3.2.1	1	132174527	2202910
Callithrix_jacchus.C_jacchus3.2.1.dna.chromosome.11.fa	Callithrix_jacchus	Mammalia	complete	ensembl_79_C_jacchus3.2.1	1	130397257	2173289
Callithrix_jacchus.C_jacchus3.2.1.dna.chromosome.12.fa	Callithrix_jacchus	Mammalia	complete	ensembl_79_C_jacchus3.2.1	1	121768101	2029470
Callithrix_jacchus.C_jacchus3.2.1.dna.chromosome.13.fa	Callithrix_jacchus	Mammalia	complete	ensembl_79_C_jacchus3.2.1	1	117903854	1965066
Callithrix_jacchus.C_jacchus3.2.1.dna.chromosome.14.fa	Callithrix_jacchus	Mammalia	complete	ensembl_79_C_jacchus3.2.1	1	108792865	1813216
Callithrix_jacchus.C_jacchus3.2.1.dna.chromosome.15.fa	Callithrix_jacchus	Mammalia	complete	ensembl_79_C_jacchus3.2.1	1	98464013	1641068
Callithrix_jacchus.C_jacchus3.2.1.dna.chromosome.16.fa	Callithrix_jacchus	Mammalia	complete	ensembl_79_C_jacchus3.2.1	1	96796970	1613284
Callithrix_jacchus.C_jacchus3.2.1.dna.chromosome.17.fa	Callithrix_jacchus	Mammalia	complete	ensembl_79_C_jacchus3.2.1	1	74750902	1245850
Callithrix_jacchus.C_jacchus3.2.1.dna.chromosome.18.fa	Callithrix_jacchus	Mammalia	complete	ensembl_79_C_jacchus3.2.1	1	47448759	790814
Callithrix_jacchus.C_jacchus3.2.1.dna.chromosome.19.fa	Callithrix_jacchus	Mammalia	complete	ensembl_79_C_jacchus3.2.1	1	49578535	826310
Callithrix_jacchus.C_jacchus3.2.1.dna.chromosome.2.fa	Callithrix_jacchus	Mammalia	complete	ensembl_79_C_jacchus3.2.1	1	204313951	3405234
Callithrix_jacchus.C_jacchus3.2.1.dna.chromosome.20.fa	Callithrix_jacchus	Mammalia	complete	ensembl_79_C_jacchus3.2.1	1	44557958	742634
Callithrix_jacchus.C_jacchus3.2.1.dna.chromosome.21.fa	Callithrix_jacchus	Mammalia	complete	ensembl_79_C_jacchus3.2.1	1	50472720	841213
Callithrix_jacchus.C_jacchus3.2.1.dna.chromosome.22.fa	Callithrix_jacchus	Mammalia	complete	ensembl_79_C_jacchus3.2.1	1	49145316	819090
Callithrix_jacchus.C_jacchus3.2.1.dna.chromosome.3.fa	Callithrix_jacchus	Mammalia	complete	ensembl_79_C_jacchus3.2.1	1	190850796	3180848
Callithrix_jacchus.C_jacchus3.2.1.dna.chromosome.4.fa	Callithrix_jacchus	Mammalia	complete	ensembl_79_C_jacchus3.2.1	1	171630274	2860506
Callithrix_jacchus.C_jacchus3.2.1.dna.chromosome.5.fa	Callithrix_jacchus	Mammalia	complete	ensembl_79_C_jacchus3.2.1	1	159171411	2652858
Callithrix_jacchus.C_jacchus3.2.1.dna.chromosome.6.fa	Callithrix_jacchus	Mammalia	complete	ensembl_79_C_jacchus3.2.1	1	158406734	2640114
Callithrix_jacchus.C_jacchus3.2.1.dna.chromosome.7.fa	Callithrix_jacchus	Mammalia	complete	ensembl_79_C_jacchus3.2.1	1	155834243	2597239
Callithrix_jacchus.C_jacchus3.2.1.dna.chromosome.8.fa	Callithrix_jacchus	Mammalia	complete	ensembl_79_C_jacchus3.2.1	1	128169293	2136156
Callithrix_jacchus.C_jacchus3.2.1.dna.chromosome.9.fa	Callithrix_jacchus	Mammalia	complete	ensembl_79_C_jacchus3.2.1	1	124281992	2071368
Callithrix_jacchus.C_jacchus3.2.1.dna.chromosome.X.fa	Callithrix_jacchus	Mammalia	complete	ensembl_79_C_jacchus3.2.1	1	142054208	2367572
Callithrix_jacchus.C_jacchus3.2.1.dna.chromosome.Y.fa	Callithrix_jacchus	Mammalia	complete	ensembl_79_C_jacchus3.2.1	1	2853901	47567
Callithrix_jacchus.C_jacchus3.2.1.dna.nonchromosomal.fa	Callithrix_jacchus	Mammalia	complete	ensembl_79_C_jacchus3.2.1	14181	144739329	2433428
oro_ref_Oros_1.0_chrUn.fa_1.fa	Odobenus_rosmarus	Mammalia	low_coverage	marinemamm_1.0_april_2013	6	77517262	1107398
oro_ref_Oros_1.0_chrUn.fa_10.fa	Odobenus_rosmarus	Mammalia	low_coverage	marinemamm_1.0_april_2013	21	72082884	1029785
oro_ref_Oros_1.0_chrUn.fa_11.fa	Odobenus_rosmarus	Mammalia	low_coverage	marinemamm_1.0_april_2013	19	70988315	1014147
oro_ref_Oros_1.0_chrUn.fa_12.fa	Odobenus_rosmarus	Mammalia	low_coverage	marinemamm_1.0_april_2013	22	72441139	1034906
oro_ref_Oros_1.0_chrUn.fa_13.fa	Odobenus_rosmarus	Mammalia	low_coverage	marinemamm_1.0_april_2013	22	70858691	1012303
oro_ref_Oros_1.0_chrUn.fa_14.fa	Odobenus_rosmarus	Mammalia	low_coverage	marinemamm_1.0_april_2013	23	71906164	1027266
oro_ref_Oros_1.0_chrUn.fa_15.fa	Odobenus_rosmarus	Mammalia	low_coverage	marinemamm_1.0_april_2013	28	71824738	1026109
oro_ref_Oros_1.0_chrUn.fa_16.fa	Odobenus_rosmarus	Mammalia	low_coverage	marinemamm_1.0_april_2013	29	72134786	1030540
oro_ref_Oros_1.0_chrUn.fa_17.fa	Odobenus_rosmarus	Mammalia	low_coverage	marinemamm_1.0_april_2013	31	73808300	1054452
oro_ref_Oros_1.0_chrUn.fa_18.fa	Odobenus_rosmarus	Mammalia	low_coverage	marinemamm_1.0_april_2013	35	70495952	1007137
oro_ref_Oros_1.0_chrUn.fa_19.fa	Odobenus_rosmarus	Mammalia	low_coverage	marinemamm_1.0_april_2013	35	71505831	1021563
oro_ref_Oros_1.0_chrUn.fa_2.fa	Odobenus_rosmarus	Mammalia	low_coverage	marinemamm_1.0_april_2013	9	73505378	1050089
oro_ref_Oros_1.0_chrUn.fa_20.fa	Odobenus_rosmarus	Mammalia	low_coverage	marinemamm_1.0_april_2013	36	70036870	1000583
oro_ref_Oros_1.0_chrUn.fa_21.fa	Odobenus_rosmarus	Mammalia	low_coverage	marinemamm_1.0_april_2013	44	70453252	1006539
oro_ref_Oros_1.0_chrUn.fa_22.fa	Odobenus_rosmarus	Mammalia	low_coverage	marinemamm_1.0_april_2013	46	71442246	1020674
oro_ref_Oros_1.0_chrUn.fa_23.fa	Odobenus_rosmarus	Mammalia	low_coverage	marinemamm_1.0_april_2013	52	70108897	1001634
oro_ref_Oros_1.0_chrUn.fa_24.fa	Odobenus_rosmarus	Mammalia	low_coverage	marinemamm_1.0_april_2013	52	70069338	1001066
oro_ref_Oros_1.0_chrUn.fa_25.fa	Odobenus_rosmarus	Mammalia	low_coverage	marinemamm_1.0_april_2013	61	71579158	1022649
oro_ref_Oros_1.0_chrUn.fa_26.fa	Odobenus_rosmarus	Mammalia	low_coverage	marinemamm_1.0_april_2013	71	70068026	1001078
oro_ref_Oros_1.0_chrUn.fa_27.fa	Odobenus_rosmarus	Mammalia	low_coverage	marinemamm_1.0_april_2013	75	70222323	1003288
oro_ref_Oros_1.0_chrUn.fa_28.fa	Odobenus_rosmarus	Mammalia	low_coverage	marinemamm_1.0_april_2013	95	70375309	1005506
oro_ref_Oros_1.0_chrUn.fa_29.fa	Odobenus_rosmarus	Mammalia	low_coverage	marinemamm_1.0_april_2013	102	70774086	1011209
oro_ref_Oros_1.0_chrUn.fa_3.fa	Odobenus_rosmarus	Mammalia	low_coverage	marinemamm_1.0_april_2013	12	75310440	1075880
oro_ref_Oros_1.0_chrUn.fa_30.fa	Odobenus_rosmarus	Mammalia	low_coverage	marinemamm_1.0_april_2013	120	70324193	1004808
oro_ref_Oros_1.0_chrUn.fa_31.fa	Odobenus_rosmarus	Mammalia	low_coverage	marinemamm_1.0_april_2013	161	70260272	1003962
oro_ref_Oros_1.0_chrUn.fa_32.fa	Odobenus_rosmarus	Mammalia	low_coverage	marinemamm_1.0_april_2013	210	70185537	1002957
oro_ref_Oros_1.0_chrUn.fa_33.fa	Odobenus_rosmarus	Mammalia	low_coverage	marinemamm_1.0_april_2013	402	70238687	1004011
oro_ref_Oros_1.0_chrUn.fa_34.fa	Odobenus_rosmarus	Mammalia	low_coverage	marinemamm_1.0_april_2013	1984	40818029	586071
oro_ref_Oros_1.0_chrUn.fa_4.fa	Odobenus_rosmarus	Mammalia	low_coverage	marinemamm_1.0_april_2013	13	71475922	1021104
oro_ref_Oros_1.0_chrUn.fa_5.fa	Odobenus_rosmarus	Mammalia	low_coverage	marinemamm_1.0_april_2013	14	73701079	1052893
oro_ref_Oros_1.0_chrUn.fa_6.fa	Odobenus_rosmarus	Mammalia	low_coverage	marinemamm_1.0_april_2013	15	71013004	1014494
oro_ref_Oros_1.0_chrUn.fa_7.fa	Odobenus_rosmarus	Mammalia	low_coverage	marinemamm_1.0_april_2013	14	70120312	1001738
oro_ref_Oros_1.0_chrUn.fa_8.fa	Odobenus_rosmarus	Mammalia	low_coverage	marinemamm_1.0_april_2013	16	71737551	1024846
oro_ref_Oros_1.0_chrUn.fa_9.fa	Odobenus_rosmarus	Mammalia	low_coverage	marinemamm_1.0_april_2013	17	70749657	1010736
Sorex_araneus.COMMON_SHREW1.dna.nonchromosomal.fa	Sorex_araneus	Mammalia	complete	ensembl_79_COMMON_SHREW1	243136	2944193050	49432532
Felis_catus.Felis_catus_6.2.dna.chromosome.A1.fa	Felis_catus	Mammalia	complete	ensembl_79_Felis_catus_6.2	1	239302903	3988383
Felis_catus.Felis_catus_6.2.dna.chromosome.A2.fa	Felis_catus	Mammalia	complete	ensembl_79_Felis_catus_6.2	1	169043629	2817395
Felis_catus.Felis_catus_6.2.dna.chromosome.A3.fa	Felis_catus	Mammalia	complete	ensembl_79_Felis_catus_6.2	1	142459683	2374330
Felis_catus.Felis_catus_6.2.dna.chromosome.B1.fa	Felis_catus	Mammalia	complete	ensembl_79_Felis_catus_6.2	1	205241052	3420686
Felis_catus.Felis_catus_6.2.dna.chromosome.B2.fa	Felis_catus	Mammalia	complete	ensembl_79_Felis_catus_6.2	1	154261789	2571031
Felis_catus.Felis_catus_6.2.dna.chromosome.B3.fa	Felis_catus	Mammalia	complete	ensembl_79_Felis_catus_6.2	1	148491654	2474862
Felis_catus.Felis_catus_6.2.dna.chromosome.B4.fa	Felis_catus	Mammalia	complete	ensembl_79_Felis_catus_6.2	1	144259557	2404327
Felis_catus.Felis_catus_6.2.dna.chromosome.C1.fa	Felis_catus	Mammalia	complete	ensembl_79_Felis_catus_6.2	1	221441202	3690688
Felis_catus.Felis_catus_6.2.dna.chromosome.C2.fa	Felis_catus	Mammalia	complete	ensembl_79_Felis_catus_6.2	1	157659299	2627656
Felis_catus.Felis_catus_6.2.dna.chromosome.D1.fa	Felis_catus	Mammalia	complete	ensembl_79_Felis_catus_6.2	1	116869131	1947820
Felis_catus.Felis_catus_6.2.dna.chromosome.D2.fa	Felis_catus	Mammalia	complete	ensembl_79_Felis_catus_6.2	1	89822065	1497036
Felis_catus.Felis_catus_6.2.dna.chromosome.D3.fa	Felis_catus	Mammalia	complete	ensembl_79_Felis_catus_6.2	1	95741729	1595697
Felis_catus.Felis_catus_6.2.dna.chromosome.D4.fa	Felis_catus	Mammalia	complete	ensembl_79_Felis_catus_6.2	1	96020406	1600342
Felis_catus.Felis_catus_6.2.dna.chromosome.E1.fa	Felis_catus	Mammalia	complete	ensembl_79_Felis_catus_6.2	1	63002102	1050037
Felis_catus.Felis_catus_6.2.dna.chromosome.E2.fa	Felis_catus	Mammalia	complete	ensembl_79_Felis_catus_6.2	1	64039838	1067332
Felis_catus.Felis_catus_6.2.dna.chromosome.E3.fa	Felis_catus	Mammalia	complete	ensembl_79_Felis_catus_6.2	1	43024555	717077
Felis_catus.Felis_catus_6.2.dna.chromosome.F1.fa	Felis_catus	Mammalia	complete	ensembl_79_Felis_catus_6.2	1	68669167	1144488
Felis_catus.Felis_catus_6.2.dna.chromosome.F2.fa	Felis_catus	Mammalia	complete	ensembl_79_Felis_catus_6.2	1	82763536	1379394
Felis_catus.Felis_catus_6.2.dna.chromosome.MT.fa	Felis_catus	Mammalia	complete	ensembl_79_Felis_catus_6.2	1	17009	285
Felis_catus.Felis_catus_6.2.dna.chromosome.X.fa	Felis_catus	Mammalia	complete	ensembl_79_Felis_catus_6.2	1	126427096	2107120
Felis_catus.Felis_catus_6.2.dna.nonchromosomal.fa	Felis_catus	Mammalia	complete	ensembl_79_Felis_catus_6.2	5480	26983734	457868
Equus_caballus_monglian_scaffold_part1.fa	Equus_caballus_mongolian	Mammalia	low_coverage	GCA_000696655	1239	261426408	3736523
Equus_caballus_monglian_scaffold_part2.fa	Equus_caballus_mongolian	Mammalia	low_coverage	GCA_000696655	23693	851278163	12196506
Erinaceus_europaeus.HEDGEHOG.dna.nonchromosomal.fa	Erinaceus_europaeus	Mammalia	complete	ensembl_79_HEDGEHOG	352701	3377541562	56818579
chr1.fa	Homo_sapiens	Mammalia	complete	goldenpath_hg19_2009	1	249250621	4985014
chr10.fa	Homo_sapiens	Mammalia	complete	goldenpath_hg19_2009	1	135534747	2710696
chr11.fa	Homo_sapiens	Mammalia	complete	goldenpath_hg19_2009	1	135006516	2700132
chr11_gl000202_random.fa	Homo_sapiens	Mammalia	complete	goldenpath_hg19_2009	1	40103	804
chr12.fa	Homo_sapiens	Mammalia	complete	goldenpath_hg19_2009	1	133851895	2677039
chr13.fa	Homo_sapiens	Mammalia	complete	goldenpath_hg19_2009	1	115169878	2303399
chr14.fa	Homo_sapiens	Mammalia	complete	goldenpath_hg19_2009	1	107349540	2146992
chr15.fa	Homo_sapiens	Mammalia	complete	goldenpath_hg19_2009	1	102531392	2050629
chr16.fa	Homo_sapiens	Mammalia	complete	goldenpath_hg19_2009	1	90354753	1807097
chr17.fa	Homo_sapiens	Mammalia	complete	goldenpath_hg19_2009	1	81195210	1623906
chr17_ctg5_hap1.fa	Homo_sapiens	Mammalia	complete	goldenpath_hg19_2009	1	1680828	33618
chr17_gl000203_random.fa	Homo_sapiens	Mammalia	complete	goldenpath_hg19_2009	1	37498	751
chr17_gl000204_random.fa	Homo_sapiens	Mammalia	complete	goldenpath_hg19_2009	1	81310	1628
chr17_gl000205_random.fa	Homo_sapiens	Mammalia	complete	goldenpath_hg19_2009	1	174588	3493
chr17_gl000206_random.fa	Homo_sapiens	Mammalia	complete	goldenpath_hg19_2009	1	41001	822
chr18.fa	Homo_sapiens	Mammalia	complete	goldenpath_hg19_2009	1	78077248	1561546
chr18_gl000207_random.fa	Homo_sapiens	Mammalia	complete	goldenpath_hg19_2009	1	4262	87
chr19.fa	Homo_sapiens	Mammalia	complete	goldenpath_hg19_2009	1	59128983	1182581
chr19_gl000208_random.fa	Homo_sapiens	Mammalia	complete	goldenpath_hg19_2009	1	92689	1855
chr19_gl000209_random.fa	Homo_sapiens	Mammalia	complete	goldenpath_hg19_2009	1	159169	3185
chr1_gl000191_random.fa	Homo_sapiens	Mammalia	complete	goldenpath_hg19_2009	1	106433	2130
chr1_gl000192_random.fa	Homo_sapiens	Mammalia	complete	goldenpath_hg19_2009	1	547496	10951
chr2.fa	Homo_sapiens	Mammalia	complete	goldenpath_hg19_2009	1	243199373	4863989
chr20.fa	Homo_sapiens	Mammalia	complete	goldenpath_hg19_2009	1	63025520	1260512
chr21.fa	Homo_sapiens	Mammalia	complete	goldenpath_hg19_2009	1	48129895	962599
chr21_gl000210_random.fa	Homo_sapiens	Mammalia	complete	goldenpath_hg19_2009	1	27682	555
chr22.fa	Homo_sapiens	Mammalia	complete	goldenpath_hg19_2009	1	51304566	1026093
chr3.fa	Homo_sapiens	Mammalia	complete	goldenpath_hg19_2009	1	198022430	3960450
chr4.fa	Homo_sapiens	Mammalia	complete	goldenpath_hg19_2009	1	191154276	3823087
chr4_ctg9_hap1.fa	Homo_sapiens	Mammalia	complete	goldenpath_hg19_2009	1	590426	11810
chr4_gl000193_random.fa	Homo_sapiens	Mammalia	complete	goldenpath_hg19_2009	1	189789	3797
chr4_gl000194_random.fa	Homo_sapiens	Mammalia	complete	goldenpath_hg19_2009	1	191469	3831
chr5.fa	Homo_sapiens	Mammalia	complete	goldenpath_hg19_2009	1	180915260	3618307
chr6.fa	Homo_sapiens	Mammalia	complete	goldenpath_hg19_2009	1	171115067	3422303
chr6_apd_hap1.fa	Homo_sapiens	Mammalia	complete	goldenpath_hg19_2009	1	4622290	92447
chr6_cox_hap2.fa	Homo_sapiens	Mammalia	complete	goldenpath_hg19_2009	1	4795371	95909
chr6_dbb_hap3.fa	Homo_sapiens	Mammalia	complete	goldenpath_hg19_2009	1	4610396	92209
chr6_mann_hap4.fa	Homo_sapiens	Mammalia	complete	goldenpath_hg19_2009	1	4683263	93667
chr6_mcf_hap5.fa	Homo_sapiens	Mammalia	complete	goldenpath_hg19_2009	1	4833398	96669
chr6_qbl_hap6.fa	Homo_sapiens	Mammalia	complete	goldenpath_hg19_2009	1	4611984	92241
chr6_ssto_hap7.fa	Homo_sapiens	Mammalia	complete	goldenpath_hg19_2009	1	4928567	98573
chr7.fa	Homo_sapiens	Mammalia	complete	goldenpath_hg19_2009	1	159138663	3182775
chr7_gl000195_random.fa	Homo_sapiens	Mammalia	complete	goldenpath_hg19_2009	1	182896	3659
chr8.fa	Homo_sapiens	Mammalia	complete	goldenpath_hg19_2009	1	146364022	2927282
chr8_gl000196_random.fa	Homo_sapiens	Mammalia	complete	goldenpath_hg19_2009	1	38914	780
chr8_gl000197_random.fa	Homo_sapiens	Mammalia	complete	goldenpath_hg19_2009	1	37175	745
chr9.fa	Homo_sapiens	Mammalia	complete	goldenpath_hg19_2009	1	141213431	2824270
chr9_gl000198_random.fa	Homo_sapiens	Mammalia	complete	goldenpath_hg19_2009	1	90085	1803
chr9_gl000199_random.fa	Homo_sapiens	Mammalia	complete	goldenpath_hg19_2009	1	169874	3399
chr9_gl000200_random.fa	Homo_sapiens	Mammalia	complete	goldenpath_hg19_2009	1	187035	3742
chr9_gl000201_random.fa	Homo_sapiens	Mammalia	complete	goldenpath_hg19_2009	1	36148	724
chrM.fa	Homo_sapiens	Mammalia	complete	goldenpath_hg19_2009	1	16571	333
chrUn_gl000211.fa	Homo_sapiens	Mammalia	complete	goldenpath_hg19_2009	1	166566	3333
chrUn_gl000212.fa	Homo_sapiens	Mammalia	complete	goldenpath_hg19_2009	1	186858	3739
chrUn_gl000213.fa	Homo_sapiens	Mammalia	complete	goldenpath_hg19_2009	1	164239	3286
chrUn_gl000214.fa	Homo_sapiens	Mammalia	complete	goldenpath_hg19_2009	1	137718	2756
chrUn_gl000215.fa	Homo_sapiens	Mammalia	complete	goldenpath_hg19_2009	1	172545	3452
chrUn_gl000216.fa	Homo_sapiens	Mammalia	complete	goldenpath_hg19_2009	1	172294	3447
chrUn_gl000217.fa	Homo_sapiens	Mammalia	complete	goldenpath_hg19_2009	1	172149	3444
chrUn_gl000218.fa	Homo_sapiens	Mammalia	complete	goldenpath_hg19_2009	1	161147	3224
chrUn_gl000219.fa	Homo_sapiens	Mammalia	complete	goldenpath_hg19_2009	1	179198	3585
chrUn_gl000220.fa	Homo_sapiens	Mammalia	complete	goldenpath_hg19_2009	1	161802	3238
chrUn_gl000221.fa	Homo_sapiens	Mammalia	complete	goldenpath_hg19_2009	1	155397	3109
chrUn_gl000222.fa	Homo_sapiens	Mammalia	complete	goldenpath_hg19_2009	1	186861	3739
chrUn_gl000223.fa	Homo_sapiens	Mammalia	complete	goldenpath_hg19_2009	1	180455	3611
chrUn_gl000224.fa	Homo_sapiens	Mammalia	complete	goldenpath_hg19_2009	1	179693	3595
chrUn_gl000225.fa	Homo_sapiens	Mammalia	complete	goldenpath_hg19_2009	1	211173	4225
chrUn_gl000226.fa	Homo_sapiens	Mammalia	complete	goldenpath_hg19_2009	1	15008	302
chrUn_gl000227.fa	Homo_sapiens	Mammalia	complete	goldenpath_hg19_2009	1	128374	2569
chrUn_gl000228.fa	Homo_sapiens	Mammalia	complete	goldenpath_hg19_2009	1	129120	2584
chrUn_gl000229.fa	Homo_sapiens	Mammalia	complete	goldenpath_hg19_2009	1	19913	400
chrUn_gl000230.fa	Homo_sapiens	Mammalia	complete	goldenpath_hg19_2009	1	43691	875
chrUn_gl000231.fa	Homo_sapiens	Mammalia	complete	goldenpath_hg19_2009	1	27386	549
chrUn_gl000232.fa	Homo_sapiens	Mammalia	complete	goldenpath_hg19_2009	1	40652	815
chrUn_gl000233.fa	Homo_sapiens	Mammalia	complete	goldenpath_hg19_2009	1	45941	920
chrUn_gl000234.fa	Homo_sapiens	Mammalia	complete	goldenpath_hg19_2009	1	40531	812
chrUn_gl000235.fa	Homo_sapiens	Mammalia	complete	goldenpath_hg19_2009	1	34474	691
chrUn_gl000236.fa	Homo_sapiens	Mammalia	complete	goldenpath_hg19_2009	1	41934	840
chrUn_gl000237.fa	Homo_sapiens	Mammalia	complete	goldenpath_hg19_2009	1	45867	919
chrUn_gl000238.fa	Homo_sapiens	Mammalia	complete	goldenpath_hg19_2009	1	39939	800
chrUn_gl000239.fa	Homo_sapiens	Mammalia	complete	goldenpath_hg19_2009	1	33824	678
chrUn_gl000240.fa	Homo_sapiens	Mammalia	complete	goldenpath_hg19_2009	1	41933	840
chrUn_gl000241.fa	Homo_sapiens	Mammalia	complete	goldenpath_hg19_2009	1	42152	845
chrUn_gl000242.fa	Homo_sapiens	Mammalia	complete	goldenpath_hg19_2009	1	43523	872
chrUn_gl000243.fa	Homo_sapiens	Mammalia	complete	goldenpath_hg19_2009	1	43341	868
chrUn_gl000244.fa	Homo_sapiens	Mammalia	complete	goldenpath_hg19_2009	1	39929	800
chrUn_gl000245.fa	Homo_sapiens	Mammalia	complete	goldenpath_hg19_2009	1	36651	735
chrUn_gl000246.fa	Homo_sapiens	Mammalia	complete	goldenpath_hg19_2009	1	38154	765
chrUn_gl000247.fa	Homo_sapiens	Mammalia	complete	goldenpath_hg19_2009	1	36422	730
chrUn_gl000248.fa	Homo_sapiens	Mammalia	complete	goldenpath_hg19_2009	1	39786	797
chrUn_gl000249.fa	Homo_sapiens	Mammalia	complete	goldenpath_hg19_2009	1	38502	772
chrX.fa	Homo_sapiens	Mammalia	complete	goldenpath_hg19_2009	1	155270560	3105413
chrY.fa	Homo_sapiens	Mammalia	complete	goldenpath_hg19_2009	1	59373566	1187473
chr1.fa	Homo_sapiens	Mammalia	complete	goldenpath_hg38_chromosome	1	248956422	4979130
chr10.fa	Homo_sapiens	Mammalia	complete	goldenpath_hg38_chromosome	1	133797422	2675950
chr10_GL383545v1_alt.fa	Homo_sapiens	Mammalia	complete	goldenpath_hg38_chromosome	1	179254	3587
chr10_GL383546v1_alt.fa	Homo_sapiens	Mammalia	complete	goldenpath_hg38_chromosome	1	309802	6198
chr10_KI270824v1_alt.fa	Homo_sapiens	Mammalia	complete	goldenpath_hg38_chromosome	1	181496	3631
chr10_KI270825v1_alt.fa	Homo_sapiens	Mammalia	complete	goldenpath_hg38_chromosome	1	188315	3768
chr11.fa	Homo_sapiens	Mammalia	complete	goldenpath_hg38_chromosome	1	135086622	2701734
chr11_GL383547v1_alt.fa	Homo_sapiens	Mammalia	complete	goldenpath_hg38_chromosome	1	154407	3090
chr11_JH159136v1_alt.fa	Homo_sapiens	Mammalia	complete	goldenpath_hg38_chromosome	1	200998	4021
chr11_JH159137v1_alt.fa	Homo_sapiens	Mammalia	complete	goldenpath_hg38_chromosome	1	191409	3830
chr11_KI270721v1_random.fa	Homo_sapiens	Mammalia	complete	goldenpath_hg38_chromosome	1	100316	2008
chr11_KI270826v1_alt.fa	Homo_sapiens	Mammalia	complete	goldenpath_hg38_chromosome	1	186169	3725
chr11_KI270827v1_alt.fa	Homo_sapiens	Mammalia	complete	goldenpath_hg38_chromosome	1	67707	1356
chr11_KI270829v1_alt.fa	Homo_sapiens	Mammalia	complete	goldenpath_hg38_chromosome	1	204059	4083
chr11_KI270830v1_alt.fa	Homo_sapiens	Mammalia	complete	goldenpath_hg38_chromosome	1	177092	3543
chr11_KI270831v1_alt.fa	Homo_sapiens	Mammalia	complete	goldenpath_hg38_chromosome	1	296895	5939
chr11_KI270832v1_alt.fa	Homo_sapiens	Mammalia	complete	goldenpath_hg38_chromosome	1	210133	4204
chr11_KI270902v1_alt.fa	Homo_sapiens	Mammalia	complete	goldenpath_hg38_chromosome	1	106711	2136
chr11_KI270903v1_alt.fa	Homo_sapiens	Mammalia	complete	goldenpath_hg38_chromosome	1	214625	4294
chr11_KI270927v1_alt.fa	Homo_sapiens	Mammalia	complete	goldenpath_hg38_chromosome	1	218612	4374
chr12.fa	Homo_sapiens	Mammalia	complete	goldenpath_hg38_chromosome	1	133275309	2665508
chr12_GL383549v1_alt.fa	Homo_sapiens	Mammalia	complete	goldenpath_hg38_chromosome	1	120804	2418
chr12_GL383550v2_alt.fa	Homo_sapiens	Mammalia	complete	goldenpath_hg38_chromosome	1	169178	3385
chr12_GL383551v1_alt.fa	Homo_sapiens	Mammalia	complete	goldenpath_hg38_chromosome	1	184319	3688
chr12_GL383552v1_alt.fa	Homo_sapiens	Mammalia	complete	goldenpath_hg38_chromosome	1	138655	2775
chr12_GL383553v2_alt.fa	Homo_sapiens	Mammalia	complete	goldenpath_hg38_chromosome	1	152874	3059
chr12_GL877875v1_alt.fa	Homo_sapiens	Mammalia	complete	goldenpath_hg38_chromosome	1	167313	3348
chr12_GL877876v1_alt.fa	Homo_sapiens	Mammalia	complete	goldenpath_hg38_chromosome	1	408271	8167
chr12_KI270833v1_alt.fa	Homo_sapiens	Mammalia	complete	goldenpath_hg38_chromosome	1	76061	1523
chr12_KI270834v1_alt.fa	Homo_sapiens	Mammalia	complete	goldenpath_hg38_chromosome	1	119498	2391
chr12_KI270835v1_alt.fa	Homo_sapiens	Mammalia	complete	goldenpath_hg38_chromosome	1	238139	4764
chr12_KI270836v1_alt.fa	Homo_sapiens	Mammalia	complete	goldenpath_hg38_chromosome	1	56134	1124
chr12_KI270837v1_alt.fa	Homo_sapiens	Mammalia	complete	goldenpath_hg38_chromosome	1	40090	803
chr12_KI270904v1_alt.fa	Homo_sapiens	Mammalia	complete	goldenpath_hg38_chromosome	1	572349	11448
chr13.fa	Homo_sapiens	Mammalia	complete	goldenpath_hg38_chromosome	1	114364328	2287288
chr13_KI270838v1_alt.fa	Homo_sapiens	Mammalia	complete	goldenpath_hg38_chromosome	1	306913	6140
chr13_KI270839v1_alt.fa	Homo_sapiens	Mammalia	complete	goldenpath_hg38_chromosome	1	180306	3608
chr13_KI270840v1_alt.fa	Homo_sapiens	Mammalia	complete	goldenpath_hg38_chromosome	1	191684	3835
chr13_KI270841v1_alt.fa	Homo_sapiens	Mammalia	complete	goldenpath_hg38_chromosome	1	169134	3384
chr13_KI270842v1_alt.fa	Homo_sapiens	Mammalia	complete	goldenpath_hg38_chromosome	1	37287	747
chr13_KI270843v1_alt.fa	Homo_sapiens	Mammalia	complete	goldenpath_hg38_chromosome	1	103832	2078
chr14.fa	Homo_sapiens	Mammalia	complete	goldenpath_hg38_chromosome	1	107043718	2140876
chr14_GL000009v2_random.fa	Homo_sapiens	Mammalia	complete	goldenpath_hg38_chromosome	1	201709	4036
chr14_GL000194v1_random.fa	Homo_sapiens	Mammalia	complete	goldenpath_hg38_chromosome	1	191469	3831
chr14_GL000225v1_random.fa	Homo_sapiens	Mammalia	complete	goldenpath_hg38_chromosome	1	211173	4225
chr14_KI270722v1_random.fa	Homo_sapiens	Mammalia	complete	goldenpath_hg38_chromosome	1	194050	3882
chr14_KI270723v1_random.fa	Homo_sapiens	Mammalia	complete	goldenpath_hg38_chromosome	1	38115	764
chr14_KI270724v1_random.fa	Homo_sapiens	Mammalia	complete	goldenpath_hg38_chromosome	1	39555	793
chr14_KI270725v1_random.fa	Homo_sapiens	Mammalia	complete	goldenpath_hg38_chromosome	1	172810	3458
chr14_KI270726v1_random.fa	Homo_sapiens	Mammalia	complete	goldenpath_hg38_chromosome	1	43739	876
chr14_KI270844v1_alt.fa	Homo_sapiens	Mammalia	complete	goldenpath_hg38_chromosome	1	322166	6445
chr14_KI270845v1_alt.fa	Homo_sapiens	Mammalia	complete	goldenpath_hg38_chromosome	1	180703	3616
chr14_KI270846v1_alt.fa	Homo_sapiens	Mammalia	complete	goldenpath_hg38_chromosome	1	1351393	27029
chr14_KI270847v1_alt.fa	Homo_sapiens	Mammalia	complete	goldenpath_hg38_chromosome	1	1511111	30224
chr15.fa	Homo_sapiens	Mammalia	complete	goldenpath_hg38_chromosome	1	101991189	2039825
chr15_GL383554v1_alt.fa	Homo_sapiens	Mammalia	complete	goldenpath_hg38_chromosome	1	296527	5932
chr15_GL383555v2_alt.fa	Homo_sapiens	Mammalia	complete	goldenpath_hg38_chromosome	1	388773	7777
chr15_KI270727v1_random.fa	Homo_sapiens	Mammalia	complete	goldenpath_hg38_chromosome	1	448248	8966
chr15_KI270848v1_alt.fa	Homo_sapiens	Mammalia	complete	goldenpath_hg38_chromosome	1	327382	6549
chr15_KI270849v1_alt.fa	Homo_sapiens	Mammalia	complete	goldenpath_hg38_chromosome	1	244917	4900
chr15_KI270850v1_alt.fa	Homo_sapiens	Mammalia	complete	goldenpath_hg38_chromosome	1	430880	8619
chr15_KI270851v1_alt.fa	Homo_sapiens	Mammalia	complete	goldenpath_hg38_chromosome	1	263054	5263
chr15_KI270852v1_alt.fa	Homo_sapiens	Mammalia	complete	goldenpath_hg38_chromosome	1	478999	9581
chr15_KI270905v1_alt.fa	Homo_sapiens	Mammalia	complete	goldenpath_hg38_chromosome	1	5161414	103230
chr15_KI270906v1_alt.fa	Homo_sapiens	Mammalia	complete	goldenpath_hg38_chromosome	1	196384	3929
chr16.fa	Homo_sapiens	Mammalia	complete	goldenpath_hg38_chromosome	1	90338345	1806768
chr16_GL383556v1_alt.fa	Homo_sapiens	Mammalia	complete	goldenpath_hg38_chromosome	1	192462	3851
chr16_GL383557v1_alt.fa	Homo_sapiens	Mammalia	complete	goldenpath_hg38_chromosome	1	89672	1795
chr16_KI270728v1_random.fa	Homo_sapiens	Mammalia	complete	goldenpath_hg38_chromosome	1	1872759	37457
chr16_KI270853v1_alt.fa	Homo_sapiens	Mammalia	complete	goldenpath_hg38_chromosome	1	2659700	53195
chr16_KI270854v1_alt.fa	Homo_sapiens	Mammalia	complete	goldenpath_hg38_chromosome	1	134193	2685
chr16_KI270855v1_alt.fa	Homo_sapiens	Mammalia	complete	goldenpath_hg38_chromosome	1	232857	4659
chr16_KI270856v1_alt.fa	Homo_sapiens	Mammalia	complete	goldenpath_hg38_chromosome	1	63982	1281
chr17.fa	Homo_sapiens	Mammalia	complete	goldenpath_hg38_chromosome	1	83257441	1665150
chr17_GL000205v2_random.fa	Homo_sapiens	Mammalia	complete	goldenpath_hg38_chromosome	1	185591	3713
chr17_GL000258v2_alt.fa	Homo_sapiens	Mammalia	complete	goldenpath_hg38_chromosome	1	1821992	36441
chr17_GL383563v3_alt.fa	Homo_sapiens	Mammalia	complete	goldenpath_hg38_chromosome	1	375691	7515
chr17_GL383564v2_alt.fa	Homo_sapiens	Mammalia	complete	goldenpath_hg38_chromosome	1	133151	2665
chr17_GL383565v1_alt.fa	Homo_sapiens	Mammalia	complete	goldenpath_hg38_chromosome	1	223995	4481
chr17_GL383566v1_alt.fa	Homo_sapiens	Mammalia	complete	goldenpath_hg38_chromosome	1	90219	1806
chr17_JH159146v1_alt.fa	Homo_sapiens	Mammalia	complete	goldenpath_hg38_chromosome	1	278131	5564
chr17_JH159147v1_alt.fa	Homo_sapiens	Mammalia	complete	goldenpath_hg38_chromosome	1	70345	1408
chr17_JH159148v1_alt.fa	Homo_sapiens	Mammalia	complete	goldenpath_hg38_chromosome	1	88070	1763
chr17_KI270729v1_random.fa	Homo_sapiens	Mammalia	complete	goldenpath_hg38_chromosome	1	280839	5618
chr17_KI270730v1_random.fa	Homo_sapiens	Mammalia	complete	goldenpath_hg38_chromosome	1	112551	2253
chr17_KI270857v1_alt.fa	Homo_sapiens	Mammalia	complete	goldenpath_hg38_chromosome	1	2877074	57543
chr17_KI270858v1_alt.fa	Homo_sapiens	Mammalia	complete	goldenpath_hg38_chromosome	1	235827	4718
chr17_KI270859v1_alt.fa	Homo_sapiens	Mammalia	complete	goldenpath_hg38_chromosome	1	108763	2177
chr17_KI270860v1_alt.fa	Homo_sapiens	Mammalia	complete	goldenpath_hg38_chromosome	1	178921	3580
chr17_KI270861v1_alt.fa	Homo_sapiens	Mammalia	complete	goldenpath_hg38_chromosome	1	196688	3935
chr17_KI270862v1_alt.fa	Homo_sapiens	Mammalia	complete	goldenpath_hg38_chromosome	1	391357	7829
chr17_KI270907v1_alt.fa	Homo_sapiens	Mammalia	complete	goldenpath_hg38_chromosome	1	137721	2756
chr17_KI270908v1_alt.fa	Homo_sapiens	Mammalia	complete	goldenpath_hg38_chromosome	1	1423190	28465
chr17_KI270909v1_alt.fa	Homo_sapiens	Mammalia	complete	goldenpath_hg38_chromosome	1	325800	6517
chr17_KI270910v1_alt.fa	Homo_sapiens	Mammalia	complete	goldenpath_hg38_chromosome	1	157099	3143
chr18.fa	Homo_sapiens	Mammalia	complete	goldenpath_hg38_chromosome	1	80373285	1607467
chr18_GL383567v1_alt.fa	Homo_sapiens	Mammalia	complete	goldenpath_hg38_chromosome	1	289831	5798
chr18_GL383568v1_alt.fa	Homo_sapiens	Mammalia	complete	goldenpath_hg38_chromosome	1	104552	2093
chr18_GL383569v1_alt.fa	Homo_sapiens	Mammalia	complete	goldenpath_hg38_chromosome	1	167950	3360
chr18_GL383570v1_alt.fa	Homo_sapiens	Mammalia	complete	goldenpath_hg38_chromosome	1	164789	3297
chr18_GL383571v1_alt.fa	Homo_sapiens	Mammalia	complete	goldenpath_hg38_chromosome	1	198278	3967
chr18_GL383572v1_alt.fa	Homo_sapiens	Mammalia	complete	goldenpath_hg38_chromosome	1	159547	3192
chr18_KI270863v1_alt.fa	Homo_sapiens	Mammalia	complete	goldenpath_hg38_chromosome	1	167999	3361
chr18_KI270864v1_alt.fa	Homo_sapiens	Mammalia	complete	goldenpath_hg38_chromosome	1	111737	2236
chr18_KI270911v1_alt.fa	Homo_sapiens	Mammalia	complete	goldenpath_hg38_chromosome	1	157710	3156
chr18_KI270912v1_alt.fa	Homo_sapiens	Mammalia	complete	goldenpath_hg38_chromosome	1	174061	3483
chr19.fa	Homo_sapiens	Mammalia	complete	goldenpath_hg38_chromosome	1	58617616	1172354
chr19_GL000209v2_alt.fa	Homo_sapiens	Mammalia	complete	goldenpath_hg38_chromosome	1	177381	3549
chr19_GL383573v1_alt.fa	Homo_sapiens	Mammalia	complete	goldenpath_hg38_chromosome	1	385657	7715
chr19_GL383574v1_alt.fa	Homo_sapiens	Mammalia	complete	goldenpath_hg38_chromosome	1	155864	3119
chr19_GL383575v2_alt.fa	Homo_sapiens	Mammalia	complete	goldenpath_hg38_chromosome	1	170222	3406
chr19_GL383576v1_alt.fa	Homo_sapiens	Mammalia	complete	goldenpath_hg38_chromosome	1	188024	3762
chr19_GL949746v1_alt.fa	Homo_sapiens	Mammalia	complete	goldenpath_hg38_chromosome	1	987716	19756
chr19_GL949747v2_alt.fa	Homo_sapiens	Mammalia	complete	goldenpath_hg38_chromosome	1	729520	14592
chr19_GL949748v2_alt.fa	Homo_sapiens	Mammalia	complete	goldenpath_hg38_chromosome	1	1064304	21288
chr19_GL949749v2_alt.fa	Homo_sapiens	Mammalia	complete	goldenpath_hg38_chromosome	1	1091841	21838
chr19_GL949750v2_alt.fa	Homo_sapiens	Mammalia	complete	goldenpath_hg38_chromosome	1	1066390	21329
chr19_GL949751v2_alt.fa	Homo_sapiens	Mammalia	complete	goldenpath_hg38_chromosome	1	1002683	20055
chr19_GL949752v1_alt.fa	Homo_sapiens	Mammalia	complete	goldenpath_hg38_chromosome	1	987100	19743
chr19_GL949753v2_alt.fa	Homo_sapiens	Mammalia	complete	goldenpath_hg38_chromosome	1	796479	15931
chr19_KI270865v1_alt.fa	Homo_sapiens	Mammalia	complete	goldenpath_hg38_chromosome	1	52969	1061
chr19_KI270866v1_alt.fa	Homo_sapiens	Mammalia	complete	goldenpath_hg38_chromosome	1	43156	865
chr19_KI270867v1_alt.fa	Homo_sapiens	Mammalia	complete	goldenpath_hg38_chromosome	1	233762	4677
chr19_KI270868v1_alt.fa	Homo_sapiens	Mammalia	complete	goldenpath_hg38_chromosome	1	61734	1236
chr19_KI270882v1_alt.fa	Homo_sapiens	Mammalia	complete	goldenpath_hg38_chromosome	1	248807	4978
chr19_KI270883v1_alt.fa	Homo_sapiens	Mammalia	complete	goldenpath_hg38_chromosome	1	170399	3409
chr19_KI270884v1_alt.fa	Homo_sapiens	Mammalia	complete	goldenpath_hg38_chromosome	1	157053	3143
chr19_KI270885v1_alt.fa	Homo_sapiens	Mammalia	complete	goldenpath_hg38_chromosome	1	171027	3422
chr19_KI270886v1_alt.fa	Homo_sapiens	Mammalia	complete	goldenpath_hg38_chromosome	1	204239	4086
chr19_KI270887v1_alt.fa	Homo_sapiens	Mammalia	complete	goldenpath_hg38_chromosome	1	209512	4192
chr19_KI270888v1_alt.fa	Homo_sapiens	Mammalia	complete	goldenpath_hg38_chromosome	1	155532	3112
chr19_KI270889v1_alt.fa	Homo_sapiens	Mammalia	complete	goldenpath_hg38_chromosome	1	170698	3415
chr19_KI270890v1_alt.fa	Homo_sapiens	Mammalia	complete	goldenpath_hg38_chromosome	1	184499	3691
chr19_KI270891v1_alt.fa	Homo_sapiens	Mammalia	complete	goldenpath_hg38_chromosome	1	170680	3415
chr19_KI270914v1_alt.fa	Homo_sapiens	Mammalia	complete	goldenpath_hg38_chromosome	1	205194	4105
chr19_KI270915v1_alt.fa	Homo_sapiens	Mammalia	complete	goldenpath_hg38_chromosome	1	170665	3415
chr19_KI270916v1_alt.fa	Homo_sapiens	Mammalia	complete	goldenpath_hg38_chromosome	1	184516	3692
chr19_KI270917v1_alt.fa	Homo_sapiens	Mammalia	complete	goldenpath_hg38_chromosome	1	190932	3820
chr19_KI270918v1_alt.fa	Homo_sapiens	Mammalia	complete	goldenpath_hg38_chromosome	1	123111	2464
chr19_KI270919v1_alt.fa	Homo_sapiens	Mammalia	complete	goldenpath_hg38_chromosome	1	170701	3416
chr19_KI270920v1_alt.fa	Homo_sapiens	Mammalia	complete	goldenpath_hg38_chromosome	1	198005	3962
chr19_KI270921v1_alt.fa	Homo_sapiens	Mammalia	complete	goldenpath_hg38_chromosome	1	282224	5646
chr19_KI270922v1_alt.fa	Homo_sapiens	Mammalia	complete	goldenpath_hg38_chromosome	1	187935	3760
chr19_KI270923v1_alt.fa	Homo_sapiens	Mammalia	complete	goldenpath_hg38_chromosome	1	189352	3789
chr19_KI270929v1_alt.fa	Homo_sapiens	Mammalia	complete	goldenpath_hg38_chromosome	1	186203	3726
chr19_KI270930v1_alt.fa	Homo_sapiens	Mammalia	complete	goldenpath_hg38_chromosome	1	200773	4017
chr19_KI270931v1_alt.fa	Homo_sapiens	Mammalia	complete	goldenpath_hg38_chromosome	1	170148	3404
chr19_KI270932v1_alt.fa	Homo_sapiens	Mammalia	complete	goldenpath_hg38_chromosome	1	215732	4316
chr19_KI270933v1_alt.fa	Homo_sapiens	Mammalia	complete	goldenpath_hg38_chromosome	1	170537	3412
chr19_KI270938v1_alt.fa	Homo_sapiens	Mammalia	complete	goldenpath_hg38_chromosome	1	1066800	21337
chr1_GL383518v1_alt.fa	Homo_sapiens	Mammalia	complete	goldenpath_hg38_chromosome	1	182439	3650
chr1_GL383519v1_alt.fa	Homo_sapiens	Mammalia	complete	goldenpath_hg38_chromosome	1	110268	2207
chr1_GL383520v2_alt.fa	Homo_sapiens	Mammalia	complete	goldenpath_hg38_chromosome	1	366580	7333
chr1_KI270706v1_random.fa	Homo_sapiens	Mammalia	complete	goldenpath_hg38_chromosome	1	175055	3503
chr1_KI270707v1_random.fa	Homo_sapiens	Mammalia	complete	goldenpath_hg38_chromosome	1	32032	642
chr1_KI270708v1_random.fa	Homo_sapiens	Mammalia	complete	goldenpath_hg38_chromosome	1	127682	2555
chr1_KI270709v1_random.fa	Homo_sapiens	Mammalia	complete	goldenpath_hg38_chromosome	1	66860	1339
chr1_KI270710v1_random.fa	Homo_sapiens	Mammalia	complete	goldenpath_hg38_chromosome	1	40176	805
chr1_KI270711v1_random.fa	Homo_sapiens	Mammalia	complete	goldenpath_hg38_chromosome	1	42210	846
chr1_KI270712v1_random.fa	Homo_sapiens	Mammalia	complete	goldenpath_hg38_chromosome	1	176043	3522
chr1_KI270713v1_random.fa	Homo_sapiens	Mammalia	complete	goldenpath_hg38_chromosome	1	40745	816
chr1_KI270714v1_random.fa	Homo_sapiens	Mammalia	complete	goldenpath_hg38_chromosome	1	41717	836
chr1_KI270759v1_alt.fa	Homo_sapiens	Mammalia	complete	goldenpath_hg38_chromosome	1	425601	8514
chr1_KI270760v1_alt.fa	Homo_sapiens	Mammalia	complete	goldenpath_hg38_chromosome	1	109528	2192
chr1_KI270761v1_alt.fa	Homo_sapiens	Mammalia	complete	goldenpath_hg38_chromosome	1	165834	3318
chr1_KI270762v1_alt.fa	Homo_sapiens	Mammalia	complete	goldenpath_hg38_chromosome	1	354444	7090
chr1_KI270763v1_alt.fa	Homo_sapiens	Mammalia	complete	goldenpath_hg38_chromosome	1	911658	18235
chr1_KI270764v1_alt.fa	Homo_sapiens	Mammalia	complete	goldenpath_hg38_chromosome	1	50258	1007
chr1_KI270765v1_alt.fa	Homo_sapiens	Mammalia	complete	goldenpath_hg38_chromosome	1	185285	3707
chr1_KI270766v1_alt.fa	Homo_sapiens	Mammalia	complete	goldenpath_hg38_chromosome	1	256271	5127
chr1_KI270892v1_alt.fa	Homo_sapiens	Mammalia	complete	goldenpath_hg38_chromosome	1	162212	3246
chr2.fa	Homo_sapiens	Mammalia	complete	goldenpath_hg38_chromosome	1	242193529	4843872
chr20.fa	Homo_sapiens	Mammalia	complete	goldenpath_hg38_chromosome	1	64444167	1288885
chr20_GL383577v2_alt.fa	Homo_sapiens	Mammalia	complete	goldenpath_hg38_chromosome	1	128386	2569
chr20_KI270869v1_alt.fa	Homo_sapiens	Mammalia	complete	goldenpath_hg38_chromosome	1	118774	2377
chr20_KI270870v1_alt.fa	Homo_sapiens	Mammalia	complete	goldenpath_hg38_chromosome	1	183433	3670
chr20_KI270871v1_alt.fa	Homo_sapiens	Mammalia	complete	goldenpath_hg38_chromosome	1	58661	1175
chr21.fa	Homo_sapiens	Mammalia	complete	goldenpath_hg38_chromosome	1	46709983	934201
chr21_GL383578v2_alt.fa	Homo_sapiens	Mammalia	complete	goldenpath_hg38_chromosome	1	63917	1280
chr21_GL383579v2_alt.fa	Homo_sapiens	Mammalia	complete	goldenpath_hg38_chromosome	1	201197	4025
chr21_GL383580v2_alt.fa	Homo_sapiens	Mammalia	complete	goldenpath_hg38_chromosome	1	74653	1495
chr21_GL383581v2_alt.fa	Homo_sapiens	Mammalia	complete	goldenpath_hg38_chromosome	1	116689	2335
chr21_KI270872v1_alt.fa	Homo_sapiens	Mammalia	complete	goldenpath_hg38_chromosome	1	82692	1655
chr21_KI270873v1_alt.fa	Homo_sapiens	Mammalia	complete	goldenpath_hg38_chromosome	1	143900	2879
chr21_KI270874v1_alt.fa	Homo_sapiens	Mammalia	complete	goldenpath_hg38_chromosome	1	166743	3336
chr22.fa	Homo_sapiens	Mammalia	complete	goldenpath_hg38_chromosome	1	50818468	1016371
chr22_GL383582v2_alt.fa	Homo_sapiens	Mammalia	complete	goldenpath_hg38_chromosome	1	162811	3258
chr22_GL383583v2_alt.fa	Homo_sapiens	Mammalia	complete	goldenpath_hg38_chromosome	1	96924	1940
chr22_KB663609v1_alt.fa	Homo_sapiens	Mammalia	complete	goldenpath_hg38_chromosome	1	74013	1482
chr22_KI270731v1_random.fa	Homo_sapiens	Mammalia	complete	goldenpath_hg38_chromosome	1	150754	3017
chr22_KI270732v1_random.fa	Homo_sapiens	Mammalia	complete	goldenpath_hg38_chromosome	1	41543	832
chr22_KI270733v1_random.fa	Homo_sapiens	Mammalia	complete	goldenpath_hg38_chromosome	1	179772	3597
chr22_KI270734v1_random.fa	Homo_sapiens	Mammalia	complete	goldenpath_hg38_chromosome	1	165050	3302
chr22_KI270735v1_random.fa	Homo_sapiens	Mammalia	complete	goldenpath_hg38_chromosome	1	42811	858
chr22_KI270736v1_random.fa	Homo_sapiens	Mammalia	complete	goldenpath_hg38_chromosome	1	181920	3640
chr22_KI270737v1_random.fa	Homo_sapiens	Mammalia	complete	goldenpath_hg38_chromosome	1	103838	2078
chr22_KI270738v1_random.fa	Homo_sapiens	Mammalia	complete	goldenpath_hg38_chromosome	1	99375	1989
chr22_KI270739v1_random.fa	Homo_sapiens	Mammalia	complete	goldenpath_hg38_chromosome	1	73985	1481
chr22_KI270875v1_alt.fa	Homo_sapiens	Mammalia	complete	goldenpath_hg38_chromosome	1	259914	5200
chr22_KI270876v1_alt.fa	Homo_sapiens	Mammalia	complete	goldenpath_hg38_chromosome	1	263666	5275
chr22_KI270877v1_alt.fa	Homo_sapiens	Mammalia	complete	goldenpath_hg38_chromosome	1	101331	2028
chr22_KI270878v1_alt.fa	Homo_sapiens	Mammalia	complete	goldenpath_hg38_chromosome	1	186262	3727
chr22_KI270879v1_alt.fa	Homo_sapiens	Mammalia	complete	goldenpath_hg38_chromosome	1	304135	6084
chr22_KI270928v1_alt.fa	Homo_sapiens	Mammalia	complete	goldenpath_hg38_chromosome	1	176103	3524
chr2_GL383521v1_alt.fa	Homo_sapiens	Mammalia	complete	goldenpath_hg38_chromosome	1	143390	2869
chr2_GL383522v1_alt.fa	Homo_sapiens	Mammalia	complete	goldenpath_hg38_chromosome	1	123821	2478
chr2_GL582966v2_alt.fa	Homo_sapiens	Mammalia	complete	goldenpath_hg38_chromosome	1	96131	1924
chr2_KI270715v1_random.fa	Homo_sapiens	Mammalia	complete	goldenpath_hg38_chromosome	1	161471	3231
chr2_KI270716v1_random.fa	Homo_sapiens	Mammalia	complete	goldenpath_hg38_chromosome	1	153799	3077
chr2_KI270767v1_alt.fa	Homo_sapiens	Mammalia	complete	goldenpath_hg38_chromosome	1	161578	3233
chr2_KI270768v1_alt.fa	Homo_sapiens	Mammalia	complete	goldenpath_hg38_chromosome	1	110099	2203
chr2_KI270769v1_alt.fa	Homo_sapiens	Mammalia	complete	goldenpath_hg38_chromosome	1	120616	2414
chr2_KI270770v1_alt.fa	Homo_sapiens	Mammalia	complete	goldenpath_hg38_chromosome	1	136240	2726
chr2_KI270771v1_alt.fa	Homo_sapiens	Mammalia	complete	goldenpath_hg38_chromosome	1	110395	2209
chr2_KI270772v1_alt.fa	Homo_sapiens	Mammalia	complete	goldenpath_hg38_chromosome	1	133041	2662
chr2_KI270773v1_alt.fa	Homo_sapiens	Mammalia	complete	goldenpath_hg38_chromosome	1	70887	1419
chr2_KI270774v1_alt.fa	Homo_sapiens	Mammalia	complete	goldenpath_hg38_chromosome	1	223625	4474
chr2_KI270775v1_alt.fa	Homo_sapiens	Mammalia	complete	goldenpath_hg38_chromosome	1	138019	2762
chr2_KI270776v1_alt.fa	Homo_sapiens	Mammalia	complete	goldenpath_hg38_chromosome	1	174166	3485
chr2_KI270893v1_alt.fa	Homo_sapiens	Mammalia	complete	goldenpath_hg38_chromosome	1	161218	3226
chr2_KI270894v1_alt.fa	Homo_sapiens	Mammalia	complete	goldenpath_hg38_chromosome	1	214158	4285
chr3.fa	Homo_sapiens	Mammalia	complete	goldenpath_hg38_chromosome	1	198295559	3965913
chr3_GL000221v1_random.fa	Homo_sapiens	Mammalia	complete	goldenpath_hg38_chromosome	1	155397	3109
chr3_GL383526v1_alt.fa	Homo_sapiens	Mammalia	complete	goldenpath_hg38_chromosome	1	180671	3615
chr3_JH636055v2_alt.fa	Homo_sapiens	Mammalia	complete	goldenpath_hg38_chromosome	1	173151	3465
chr3_KI270777v1_alt.fa	Homo_sapiens	Mammalia	complete	goldenpath_hg38_chromosome	1	173649	3474
chr3_KI270778v1_alt.fa	Homo_sapiens	Mammalia	complete	goldenpath_hg38_chromosome	1	248252	4967
chr3_KI270779v1_alt.fa	Homo_sapiens	Mammalia	complete	goldenpath_hg38_chromosome	1	205312	4108
chr3_KI270780v1_alt.fa	Homo_sapiens	Mammalia	complete	goldenpath_hg38_chromosome	1	224108	4484
chr3_KI270781v1_alt.fa	Homo_sapiens	Mammalia	complete	goldenpath_hg38_chromosome	1	113034	2262
chr3_KI270782v1_alt.fa	Homo_sapiens	Mammalia	complete	goldenpath_hg38_chromosome	1	162429	3250
chr3_KI270783v1_alt.fa	Homo_sapiens	Mammalia	complete	goldenpath_hg38_chromosome	1	109187	2185
chr3_KI270784v1_alt.fa	Homo_sapiens	Mammalia	complete	goldenpath_hg38_chromosome	1	184404	3690
chr3_KI270895v1_alt.fa	Homo_sapiens	Mammalia	complete	goldenpath_hg38_chromosome	1	162896	3259
chr3_KI270924v1_alt.fa	Homo_sapiens	Mammalia	complete	goldenpath_hg38_chromosome	1	166540	3332
chr3_KI270934v1_alt.fa	Homo_sapiens	Mammalia	complete	goldenpath_hg38_chromosome	1	163458	3271
chr3_KI270935v1_alt.fa	Homo_sapiens	Mammalia	complete	goldenpath_hg38_chromosome	1	197351	3949
chr3_KI270936v1_alt.fa	Homo_sapiens	Mammalia	complete	goldenpath_hg38_chromosome	1	164170	3285
chr3_KI270937v1_alt.fa	Homo_sapiens	Mammalia	complete	goldenpath_hg38_chromosome	1	165607	3314
chr4.fa	Homo_sapiens	Mammalia	complete	goldenpath_hg38_chromosome	1	190214555	3804293
chr4_GL000008v2_random.fa	Homo_sapiens	Mammalia	complete	goldenpath_hg38_chromosome	1	209709	4196
chr4_GL000257v2_alt.fa	Homo_sapiens	Mammalia	complete	goldenpath_hg38_chromosome	1	586476	11731
chr4_GL383527v1_alt.fa	Homo_sapiens	Mammalia	complete	goldenpath_hg38_chromosome	1	164536	3292
chr4_GL383528v1_alt.fa	Homo_sapiens	Mammalia	complete	goldenpath_hg38_chromosome	1	376187	7525
chr4_KI270785v1_alt.fa	Homo_sapiens	Mammalia	complete	goldenpath_hg38_chromosome	1	119912	2400
chr4_KI270786v1_alt.fa	Homo_sapiens	Mammalia	complete	goldenpath_hg38_chromosome	1	244096	4883
chr4_KI270787v1_alt.fa	Homo_sapiens	Mammalia	complete	goldenpath_hg38_chromosome	1	111943	2240
chr4_KI270788v1_alt.fa	Homo_sapiens	Mammalia	complete	goldenpath_hg38_chromosome	1	158965	3181
chr4_KI270789v1_alt.fa	Homo_sapiens	Mammalia	complete	goldenpath_hg38_chromosome	1	205944	4120
chr4_KI270790v1_alt.fa	Homo_sapiens	Mammalia	complete	goldenpath_hg38_chromosome	1	220246	4406
chr4_KI270896v1_alt.fa	Homo_sapiens	Mammalia	complete	goldenpath_hg38_chromosome	1	378547	7572
chr4_KI270925v1_alt.fa	Homo_sapiens	Mammalia	complete	goldenpath_hg38_chromosome	1	555799	11117
chr5.fa	Homo_sapiens	Mammalia	complete	goldenpath_hg38_chromosome	1	181538259	3630767
chr5_GL000208v1_random.fa	Homo_sapiens	Mammalia	complete	goldenpath_hg38_chromosome	1	92689	1855
chr5_GL339449v2_alt.fa	Homo_sapiens	Mammalia	complete	goldenpath_hg38_chromosome	1	1612928	32260
chr5_GL383530v1_alt.fa	Homo_sapiens	Mammalia	complete	goldenpath_hg38_chromosome	1	101241	2026
chr5_GL383531v1_alt.fa	Homo_sapiens	Mammalia	complete	goldenpath_hg38_chromosome	1	173459	3471
chr5_GL383532v1_alt.fa	Homo_sapiens	Mammalia	complete	goldenpath_hg38_chromosome	1	82728	1656
chr5_GL949742v1_alt.fa	Homo_sapiens	Mammalia	complete	goldenpath_hg38_chromosome	1	226852	4539
chr5_KI270791v1_alt.fa	Homo_sapiens	Mammalia	complete	goldenpath_hg38_chromosome	1	195710	3916
chr5_KI270792v1_alt.fa	Homo_sapiens	Mammalia	complete	goldenpath_hg38_chromosome	1	179043	3582
chr5_KI270793v1_alt.fa	Homo_sapiens	Mammalia	complete	goldenpath_hg38_chromosome	1	126136	2524
chr5_KI270794v1_alt.fa	Homo_sapiens	Mammalia	complete	goldenpath_hg38_chromosome	1	164558	3293
chr5_KI270795v1_alt.fa	Homo_sapiens	Mammalia	complete	goldenpath_hg38_chromosome	1	131892	2639
chr5_KI270796v1_alt.fa	Homo_sapiens	Mammalia	complete	goldenpath_hg38_chromosome	1	172708	3456
chr5_KI270897v1_alt.fa	Homo_sapiens	Mammalia	complete	goldenpath_hg38_chromosome	1	1144418	22890
chr5_KI270898v1_alt.fa	Homo_sapiens	Mammalia	complete	goldenpath_hg38_chromosome	1	130957	2621
chr6.fa	Homo_sapiens	Mammalia	complete	goldenpath_hg38_chromosome	1	170805979	3416121
chr6_GL000250v2_alt.fa	Homo_sapiens	Mammalia	complete	goldenpath_hg38_chromosome	1	4672374	93449
chr6_GL000251v2_alt.fa	Homo_sapiens	Mammalia	complete	goldenpath_hg38_chromosome	1	4795265	95907
chr6_GL000252v2_alt.fa	Homo_sapiens	Mammalia	complete	goldenpath_hg38_chromosome	1	4604811	92098
chr6_GL000253v2_alt.fa	Homo_sapiens	Mammalia	complete	goldenpath_hg38_chromosome	1	4677643	93554
chr6_GL000254v2_alt.fa	Homo_sapiens	Mammalia	complete	goldenpath_hg38_chromosome	1	4827813	96558
chr6_GL000255v2_alt.fa	Homo_sapiens	Mammalia	complete	goldenpath_hg38_chromosome	1	4606388	92129
chr6_GL000256v2_alt.fa	Homo_sapiens	Mammalia	complete	goldenpath_hg38_chromosome	1	4929269	98587
chr6_GL383533v1_alt.fa	Homo_sapiens	Mammalia	complete	goldenpath_hg38_chromosome	1	124736	2496
chr6_KB021644v2_alt.fa	Homo_sapiens	Mammalia	complete	goldenpath_hg38_chromosome	1	185823	3718
chr6_KI270758v1_alt.fa	Homo_sapiens	Mammalia	complete	goldenpath_hg38_chromosome	1	76752	1537
chr6_KI270797v1_alt.fa	Homo_sapiens	Mammalia	complete	goldenpath_hg38_chromosome	1	197536	3952
chr6_KI270798v1_alt.fa	Homo_sapiens	Mammalia	complete	goldenpath_hg38_chromosome	1	271782	5437
chr6_KI270799v1_alt.fa	Homo_sapiens	Mammalia	complete	goldenpath_hg38_chromosome	1	152148	3044
chr6_KI270800v1_alt.fa	Homo_sapiens	Mammalia	complete	goldenpath_hg38_chromosome	1	175808	3518
chr6_KI270801v1_alt.fa	Homo_sapiens	Mammalia	complete	goldenpath_hg38_chromosome	1	870480	17411
chr6_KI270802v1_alt.fa	Homo_sapiens	Mammalia	complete	goldenpath_hg38_chromosome	1	75005	1502
chr7.fa	Homo_sapiens	Mammalia	complete	goldenpath_hg38_chromosome	1	159345973	3186921
chr7_GL383534v2_alt.fa	Homo_sapiens	Mammalia	complete	goldenpath_hg38_chromosome	1	119183	2385
chr7_KI270803v1_alt.fa	Homo_sapiens	Mammalia	complete	goldenpath_hg38_chromosome	1	1111570	22233
chr7_KI270804v1_alt.fa	Homo_sapiens	Mammalia	complete	goldenpath_hg38_chromosome	1	157952	3161
chr7_KI270805v1_alt.fa	Homo_sapiens	Mammalia	complete	goldenpath_hg38_chromosome	1	209988	4201
chr7_KI270806v1_alt.fa	Homo_sapiens	Mammalia	complete	goldenpath_hg38_chromosome	1	158166	3165
chr7_KI270807v1_alt.fa	Homo_sapiens	Mammalia	complete	goldenpath_hg38_chromosome	1	126434	2530
chr7_KI270808v1_alt.fa	Homo_sapiens	Mammalia	complete	goldenpath_hg38_chromosome	1	271455	5431
chr7_KI270809v1_alt.fa	Homo_sapiens	Mammalia	complete	goldenpath_hg38_chromosome	1	209586	4193
chr7_KI270899v1_alt.fa	Homo_sapiens	Mammalia	complete	goldenpath_hg38_chromosome	1	190869	3819
chr8.fa	Homo_sapiens	Mammalia	complete	goldenpath_hg38_chromosome	1	145138636	2902774
chr8_KI270810v1_alt.fa	Homo_sapiens	Mammalia	complete	goldenpath_hg38_chromosome	1	374415	7490
chr8_KI270811v1_alt.fa	Homo_sapiens	Mammalia	complete	goldenpath_hg38_chromosome	1	292436	5850
chr8_KI270812v1_alt.fa	Homo_sapiens	Mammalia	complete	goldenpath_hg38_chromosome	1	282736	5656
chr8_KI270813v1_alt.fa	Homo_sapiens	Mammalia	complete	goldenpath_hg38_chromosome	1	300230	6006
chr8_KI270814v1_alt.fa	Homo_sapiens	Mammalia	complete	goldenpath_hg38_chromosome	1	141812	2838
chr8_KI270815v1_alt.fa	Homo_sapiens	Mammalia	complete	goldenpath_hg38_chromosome	1	132244	2646
chr8_KI270816v1_alt.fa	Homo_sapiens	Mammalia	complete	goldenpath_hg38_chromosome	1	305841	6118
chr8_KI270817v1_alt.fa	Homo_sapiens	Mammalia	complete	goldenpath_hg38_chromosome	1	158983	3181
chr8_KI270818v1_alt.fa	Homo_sapiens	Mammalia	complete	goldenpath_hg38_chromosome	1	145606	2914
chr8_KI270819v1_alt.fa	Homo_sapiens	Mammalia	complete	goldenpath_hg38_chromosome	1	133535	2672
chr8_KI270820v1_alt.fa	Homo_sapiens	Mammalia	complete	goldenpath_hg38_chromosome	1	36640	734
chr8_KI270821v1_alt.fa	Homo_sapiens	Mammalia	complete	goldenpath_hg38_chromosome	1	985506	19712
chr8_KI270822v1_alt.fa	Homo_sapiens	Mammalia	complete	goldenpath_hg38_chromosome	1	624492	12491
chr8_KI270900v1_alt.fa	Homo_sapiens	Mammalia	complete	goldenpath_hg38_chromosome	1	318687	6375
chr8_KI270901v1_alt.fa	Homo_sapiens	Mammalia	complete	goldenpath_hg38_chromosome	1	136959	2741
chr8_KI270926v1_alt.fa	Homo_sapiens	Mammalia	complete	goldenpath_hg38_chromosome	1	229282	4587
chr9.fa	Homo_sapiens	Mammalia	complete	goldenpath_hg38_chromosome	1	138394717	2767896
chr9_GL383539v1_alt.fa	Homo_sapiens	Mammalia	complete	goldenpath_hg38_chromosome	1	162988	3261
chr9_GL383540v1_alt.fa	Homo_sapiens	Mammalia	complete	goldenpath_hg38_chromosome	1	71551	1433
chr9_GL383541v1_alt.fa	Homo_sapiens	Mammalia	complete	goldenpath_hg38_chromosome	1	171286	3427
chr9_GL383542v1_alt.fa	Homo_sapiens	Mammalia	complete	goldenpath_hg38_chromosome	1	60032	1202
chr9_KI270717v1_random.fa	Homo_sapiens	Mammalia	complete	goldenpath_hg38_chromosome	1	40062	803
chr9_KI270718v1_random.fa	Homo_sapiens	Mammalia	complete	goldenpath_hg38_chromosome	1	38054	763
chr9_KI270719v1_random.fa	Homo_sapiens	Mammalia	complete	goldenpath_hg38_chromosome	1	176845	3538
chr9_KI270720v1_random.fa	Homo_sapiens	Mammalia	complete	goldenpath_hg38_chromosome	1	39050	782
chr9_KI270823v1_alt.fa	Homo_sapiens	Mammalia	complete	goldenpath_hg38_chromosome	1	439082	8783
chrM.fa	Homo_sapiens	Mammalia	complete	goldenpath_hg38_chromosome	1	16569	333
chrUn_GL000195v1.fa	Homo_sapiens	Mammalia	complete	goldenpath_hg38_chromosome	1	182896	3659
chrUn_GL000213v1.fa	Homo_sapiens	Mammalia	complete	goldenpath_hg38_chromosome	1	164239	3286
chrUn_GL000214v1.fa	Homo_sapiens	Mammalia	complete	goldenpath_hg38_chromosome	1	137718	2756
chrUn_GL000216v2.fa	Homo_sapiens	Mammalia	complete	goldenpath_hg38_chromosome	1	176608	3534
chrUn_GL000218v1.fa	Homo_sapiens	Mammalia	complete	goldenpath_hg38_chromosome	1	161147	3224
chrUn_GL000219v1.fa	Homo_sapiens	Mammalia	complete	goldenpath_hg38_chromosome	1	179198	3585
chrUn_GL000220v1.fa	Homo_sapiens	Mammalia	complete	goldenpath_hg38_chromosome	1	161802	3238
chrUn_GL000224v1.fa	Homo_sapiens	Mammalia	complete	goldenpath_hg38_chromosome	1	179693	3595
chrUn_GL000226v1.fa	Homo_sapiens	Mammalia	complete	goldenpath_hg38_chromosome	1	15008	302
chrUn_KI270302v1.fa	Homo_sapiens	Mammalia	complete	goldenpath_hg38_chromosome	1	2274	47
chrUn_KI270303v1.fa	Homo_sapiens	Mammalia	complete	goldenpath_hg38_chromosome	1	1942	40
chrUn_KI270304v1.fa	Homo_sapiens	Mammalia	complete	goldenpath_hg38_chromosome	1	2165	45
chrUn_KI270305v1.fa	Homo_sapiens	Mammalia	complete	goldenpath_hg38_chromosome	1	1472	31
chrUn_KI270310v1.fa	Homo_sapiens	Mammalia	complete	goldenpath_hg38_chromosome	1	1201	26
chrUn_KI270311v1.fa	Homo_sapiens	Mammalia	complete	goldenpath_hg38_chromosome	1	12399	249
chrUn_KI270312v1.fa	Homo_sapiens	Mammalia	complete	goldenpath_hg38_chromosome	1	998	21
chrUn_KI270315v1.fa	Homo_sapiens	Mammalia	complete	goldenpath_hg38_chromosome	1	2276	47
chrUn_KI270316v1.fa	Homo_sapiens	Mammalia	complete	goldenpath_hg38_chromosome	1	1444	30
chrUn_KI270317v1.fa	Homo_sapiens	Mammalia	complete	goldenpath_hg38_chromosome	1	37690	755
chrUn_KI270320v1.fa	Homo_sapiens	Mammalia	complete	goldenpath_hg38_chromosome	1	4416	90
chrUn_KI270322v1.fa	Homo_sapiens	Mammalia	complete	goldenpath_hg38_chromosome	1	21476	431
chrUn_KI270329v1.fa	Homo_sapiens	Mammalia	complete	goldenpath_hg38_chromosome	1	1040	22
chrUn_KI270330v1.fa	Homo_sapiens	Mammalia	complete	goldenpath_hg38_chromosome	1	1652	35
chrUn_KI270333v1.fa	Homo_sapiens	Mammalia	complete	goldenpath_hg38_chromosome	1	2699	55
chrUn_KI270334v1.fa	Homo_sapiens	Mammalia	complete	goldenpath_hg38_chromosome	1	1368	29
chrUn_KI270335v1.fa	Homo_sapiens	Mammalia	complete	goldenpath_hg38_chromosome	1	1048	22
chrUn_KI270336v1.fa	Homo_sapiens	Mammalia	complete	goldenpath_hg38_chromosome	1	1026	22
chrUn_KI270337v1.fa	Homo_sapiens	Mammalia	complete	goldenpath_hg38_chromosome	1	1121	24
chrUn_KI270338v1.fa	Homo_sapiens	Mammalia	complete	goldenpath_hg38_chromosome	1	1428	30
chrUn_KI270340v1.fa	Homo_sapiens	Mammalia	complete	goldenpath_hg38_chromosome	1	1428	30
chrUn_KI270362v1.fa	Homo_sapiens	Mammalia	complete	goldenpath_hg38_chromosome	1	3530	72
chrUn_KI270363v1.fa	Homo_sapiens	Mammalia	complete	goldenpath_hg38_chromosome	1	1803	38
chrUn_KI270364v1.fa	Homo_sapiens	Mammalia	complete	goldenpath_hg38_chromosome	1	2855	59
chrUn_KI270366v1.fa	Homo_sapiens	Mammalia	complete	goldenpath_hg38_chromosome	1	8320	168
chrUn_KI270371v1.fa	Homo_sapiens	Mammalia	complete	goldenpath_hg38_chromosome	1	2805	58
chrUn_KI270372v1.fa	Homo_sapiens	Mammalia	complete	goldenpath_hg38_chromosome	1	1650	34
chrUn_KI270373v1.fa	Homo_sapiens	Mammalia	complete	goldenpath_hg38_chromosome	1	1451	31
chrUn_KI270374v1.fa	Homo_sapiens	Mammalia	complete	goldenpath_hg38_chromosome	1	2656	55
chrUn_KI270375v1.fa	Homo_sapiens	Mammalia	complete	goldenpath_hg38_chromosome	1	2378	49
chrUn_KI270376v1.fa	Homo_sapiens	Mammalia	complete	goldenpath_hg38_chromosome	1	1136	24
chrUn_KI270378v1.fa	Homo_sapiens	Mammalia	complete	goldenpath_hg38_chromosome	1	1048	22
chrUn_KI270379v1.fa	Homo_sapiens	Mammalia	complete	goldenpath_hg38_chromosome	1	1045	22
chrUn_KI270381v1.fa	Homo_sapiens	Mammalia	complete	goldenpath_hg38_chromosome	1	1930	40
chrUn_KI270382v1.fa	Homo_sapiens	Mammalia	complete	goldenpath_hg38_chromosome	1	4215	86
chrUn_KI270383v1.fa	Homo_sapiens	Mammalia	complete	goldenpath_hg38_chromosome	1	1750	36
chrUn_KI270384v1.fa	Homo_sapiens	Mammalia	complete	goldenpath_hg38_chromosome	1	1658	35
chrUn_KI270385v1.fa	Homo_sapiens	Mammalia	complete	goldenpath_hg38_chromosome	1	990	21
chrUn_KI270386v1.fa	Homo_sapiens	Mammalia	complete	goldenpath_hg38_chromosome	1	1788	37
chrUn_KI270387v1.fa	Homo_sapiens	Mammalia	complete	goldenpath_hg38_chromosome	1	1537	32
chrUn_KI270388v1.fa	Homo_sapiens	Mammalia	complete	goldenpath_hg38_chromosome	1	1216	26
chrUn_KI270389v1.fa	Homo_sapiens	Mammalia	complete	goldenpath_hg38_chromosome	1	1298	27
chrUn_KI270390v1.fa	Homo_sapiens	Mammalia	complete	goldenpath_hg38_chromosome	1	2387	49
chrUn_KI270391v1.fa	Homo_sapiens	Mammalia	complete	goldenpath_hg38_chromosome	1	1484	31
chrUn_KI270392v1.fa	Homo_sapiens	Mammalia	complete	goldenpath_hg38_chromosome	1	971	21
chrUn_KI270393v1.fa	Homo_sapiens	Mammalia	complete	goldenpath_hg38_chromosome	1	1308	28
chrUn_KI270394v1.fa	Homo_sapiens	Mammalia	complete	goldenpath_hg38_chromosome	1	970	21
chrUn_KI270395v1.fa	Homo_sapiens	Mammalia	complete	goldenpath_hg38_chromosome	1	1143	24
chrUn_KI270396v1.fa	Homo_sapiens	Mammalia	complete	goldenpath_hg38_chromosome	1	1880	39
chrUn_KI270411v1.fa	Homo_sapiens	Mammalia	complete	goldenpath_hg38_chromosome	1	2646	54
chrUn_KI270412v1.fa	Homo_sapiens	Mammalia	complete	goldenpath_hg38_chromosome	1	1179	25
chrUn_KI270414v1.fa	Homo_sapiens	Mammalia	complete	goldenpath_hg38_chromosome	1	2489	51
chrUn_KI270417v1.fa	Homo_sapiens	Mammalia	complete	goldenpath_hg38_chromosome	1	2043	42
chrUn_KI270418v1.fa	Homo_sapiens	Mammalia	complete	goldenpath_hg38_chromosome	1	2145	44
chrUn_KI270419v1.fa	Homo_sapiens	Mammalia	complete	goldenpath_hg38_chromosome	1	1029	22
chrUn_KI270420v1.fa	Homo_sapiens	Mammalia	complete	goldenpath_hg38_chromosome	1	2321	48
chrUn_KI270422v1.fa	Homo_sapiens	Mammalia	complete	goldenpath_hg38_chromosome	1	1445	30
chrUn_KI270423v1.fa	Homo_sapiens	Mammalia	complete	goldenpath_hg38_chromosome	1	981	21
chrUn_KI270424v1.fa	Homo_sapiens	Mammalia	complete	goldenpath_hg38_chromosome	1	2140	44
chrUn_KI270425v1.fa	Homo_sapiens	Mammalia	complete	goldenpath_hg38_chromosome	1	1884	39
chrUn_KI270429v1.fa	Homo_sapiens	Mammalia	complete	goldenpath_hg38_chromosome	1	1361	29
chrUn_KI270435v1.fa	Homo_sapiens	Mammalia	complete	goldenpath_hg38_chromosome	1	92983	1861
chrUn_KI270438v1.fa	Homo_sapiens	Mammalia	complete	goldenpath_hg38_chromosome	1	112505	2252
chrUn_KI270442v1.fa	Homo_sapiens	Mammalia	complete	goldenpath_hg38_chromosome	1	392061	7843
chrUn_KI270448v1.fa	Homo_sapiens	Mammalia	complete	goldenpath_hg38_chromosome	1	7992	161
chrUn_KI270465v1.fa	Homo_sapiens	Mammalia	complete	goldenpath_hg38_chromosome	1	1774	37
chrUn_KI270466v1.fa	Homo_sapiens	Mammalia	complete	goldenpath_hg38_chromosome	1	1233	26
chrUn_KI270467v1.fa	Homo_sapiens	Mammalia	complete	goldenpath_hg38_chromosome	1	3920	80
chrUn_KI270468v1.fa	Homo_sapiens	Mammalia	complete	goldenpath_hg38_chromosome	1	4055	83
chrUn_KI270507v1.fa	Homo_sapiens	Mammalia	complete	goldenpath_hg38_chromosome	1	5353	109
chrUn_KI270508v1.fa	Homo_sapiens	Mammalia	complete	goldenpath_hg38_chromosome	1	1951	41
chrUn_KI270509v1.fa	Homo_sapiens	Mammalia	complete	goldenpath_hg38_chromosome	1	2318	48
chrUn_KI270510v1.fa	Homo_sapiens	Mammalia	complete	goldenpath_hg38_chromosome	1	2415	50
chrUn_KI270511v1.fa	Homo_sapiens	Mammalia	complete	goldenpath_hg38_chromosome	1	8127	164
chrUn_KI270512v1.fa	Homo_sapiens	Mammalia	complete	goldenpath_hg38_chromosome	1	22689	455
chrUn_KI270515v1.fa	Homo_sapiens	Mammalia	complete	goldenpath_hg38_chromosome	1	6361	129
chrUn_KI270516v1.fa	Homo_sapiens	Mammalia	complete	goldenpath_hg38_chromosome	1	1300	27
chrUn_KI270517v1.fa	Homo_sapiens	Mammalia	complete	goldenpath_hg38_chromosome	1	3253	67
chrUn_KI270518v1.fa	Homo_sapiens	Mammalia	complete	goldenpath_hg38_chromosome	1	2186	45
chrUn_KI270519v1.fa	Homo_sapiens	Mammalia	complete	goldenpath_hg38_chromosome	1	138126	2764
chrUn_KI270521v1.fa	Homo_sapiens	Mammalia	complete	goldenpath_hg38_chromosome	1	7642	154
chrUn_KI270522v1.fa	Homo_sapiens	Mammalia	complete	goldenpath_hg38_chromosome	1	5674	115
chrUn_KI270528v1.fa	Homo_sapiens	Mammalia	complete	goldenpath_hg38_chromosome	1	2983	61
chrUn_KI270529v1.fa	Homo_sapiens	Mammalia	complete	goldenpath_hg38_chromosome	1	1899	39
chrUn_KI270530v1.fa	Homo_sapiens	Mammalia	complete	goldenpath_hg38_chromosome	1	2168	45
chrUn_KI270538v1.fa	Homo_sapiens	Mammalia	complete	goldenpath_hg38_chromosome	1	91309	1828
chrUn_KI270539v1.fa	Homo_sapiens	Mammalia	complete	goldenpath_hg38_chromosome	1	993	21
chrUn_KI270544v1.fa	Homo_sapiens	Mammalia	complete	goldenpath_hg38_chromosome	1	1202	26
chrUn_KI270548v1.fa	Homo_sapiens	Mammalia	complete	goldenpath_hg38_chromosome	1	1599	33
chrUn_KI270579v1.fa	Homo_sapiens	Mammalia	complete	goldenpath_hg38_chromosome	1	31033	622
chrUn_KI270580v1.fa	Homo_sapiens	Mammalia	complete	goldenpath_hg38_chromosome	1	1553	33
chrUn_KI270581v1.fa	Homo_sapiens	Mammalia	complete	goldenpath_hg38_chromosome	1	7046	142
chrUn_KI270582v1.fa	Homo_sapiens	Mammalia	complete	goldenpath_hg38_chromosome	1	6504	132
chrUn_KI270583v1.fa	Homo_sapiens	Mammalia	complete	goldenpath_hg38_chromosome	1	1400	29
chrUn_KI270584v1.fa	Homo_sapiens	Mammalia	complete	goldenpath_hg38_chromosome	1	4513	92
chrUn_KI270587v1.fa	Homo_sapiens	Mammalia	complete	goldenpath_hg38_chromosome	1	2969	61
chrUn_KI270588v1.fa	Homo_sapiens	Mammalia	complete	goldenpath_hg38_chromosome	1	6158	125
chrUn_KI270589v1.fa	Homo_sapiens	Mammalia	complete	goldenpath_hg38_chromosome	1	44474	891
chrUn_KI270590v1.fa	Homo_sapiens	Mammalia	complete	goldenpath_hg38_chromosome	1	4685	95
chrUn_KI270591v1.fa	Homo_sapiens	Mammalia	complete	goldenpath_hg38_chromosome	1	5796	117
chrUn_KI270593v1.fa	Homo_sapiens	Mammalia	complete	goldenpath_hg38_chromosome	1	3041	62
chrUn_KI270741v1.fa	Homo_sapiens	Mammalia	complete	goldenpath_hg38_chromosome	1	157432	3150
chrUn_KI270742v1.fa	Homo_sapiens	Mammalia	complete	goldenpath_hg38_chromosome	1	186739	3736
chrUn_KI270743v1.fa	Homo_sapiens	Mammalia	complete	goldenpath_hg38_chromosome	1	210658	4215
chrUn_KI270744v1.fa	Homo_sapiens	Mammalia	complete	goldenpath_hg38_chromosome	1	168472	3371
chrUn_KI270745v1.fa	Homo_sapiens	Mammalia	complete	goldenpath_hg38_chromosome	1	41891	839
chrUn_KI270746v1.fa	Homo_sapiens	Mammalia	complete	goldenpath_hg38_chromosome	1	66486	1331
chrUn_KI270747v1.fa	Homo_sapiens	Mammalia	complete	goldenpath_hg38_chromosome	1	198735	3976
chrUn_KI270748v1.fa	Homo_sapiens	Mammalia	complete	goldenpath_hg38_chromosome	1	93321	1868
chrUn_KI270749v1.fa	Homo_sapiens	Mammalia	complete	goldenpath_hg38_chromosome	1	158759	3177
chrUn_KI270750v1.fa	Homo_sapiens	Mammalia	complete	goldenpath_hg38_chromosome	1	148850	2978
chrUn_KI270751v1.fa	Homo_sapiens	Mammalia	complete	goldenpath_hg38_chromosome	1	150742	3016
chrUn_KI270752v1.fa	Homo_sapiens	Mammalia	complete	goldenpath_hg38_chromosome	1	27745	556
chrUn_KI270753v1.fa	Homo_sapiens	Mammalia	complete	goldenpath_hg38_chromosome	1	62944	1260
chrUn_KI270754v1.fa	Homo_sapiens	Mammalia	complete	goldenpath_hg38_chromosome	1	40191	805
chrUn_KI270755v1.fa	Homo_sapiens	Mammalia	complete	goldenpath_hg38_chromosome	1	36723	736
chrUn_KI270756v1.fa	Homo_sapiens	Mammalia	complete	goldenpath_hg38_chromosome	1	79590	1593
chrUn_KI270757v1.fa	Homo_sapiens	Mammalia	complete	goldenpath_hg38_chromosome	1	71251	1427
chrX.fa	Homo_sapiens	Mammalia	complete	goldenpath_hg38_chromosome	1	156040895	3120819
chrX_KI270880v1_alt.fa	Homo_sapiens	Mammalia	complete	goldenpath_hg38_chromosome	1	284869	5699
chrX_KI270881v1_alt.fa	Homo_sapiens	Mammalia	complete	goldenpath_hg38_chromosome	1	144206	2886
chrX_KI270913v1_alt.fa	Homo_sapiens	Mammalia	complete	goldenpath_hg38_chromosome	1	274009	5482
chrY.fa	Homo_sapiens	Mammalia	complete	goldenpath_hg38_chromosome	1	57227415	1144550
chrY_KI270740v1_random.fa	Homo_sapiens	Mammalia	complete	goldenpath_hg38_chromosome	1	37240	746
triMan1.fa_1.fa	Trichechus_manatus	Mammalia	complete	goldenpath_triMan1	16	525519058	10510404
triMan1.fa_2.fa	Trichechus_manatus	Mammalia	complete	goldenpath_triMan1	22	518613413	10372300
triMan1.fa_3.fa	Trichechus_manatus	Mammalia	complete	goldenpath_triMan1	29	501687090	10033784
triMan1.fa_4.fa	Trichechus_manatus	Mammalia	complete	goldenpath_triMan1	42	505523283	10110527
triMan1.fa_5.fa	Trichechus_manatus	Mammalia	complete	goldenpath_triMan1	66	502174966	10043597
triMan1.fa_6.fa	Trichechus_manatus	Mammalia	complete	goldenpath_triMan1	230	500154256	10003431
triMan1.fa_7.fa	Trichechus_manatus	Mammalia	complete	goldenpath_triMan1	5918	50136340	1011541
ANOL02.fasta_1.fa	Orcinus_orca	Mammalia	low_coverage	ncbi_ANOL02_jan_2013	2029	69945671	1002251
ANOL02.fasta_10.fa	Orcinus_orca	Mammalia	low_coverage	ncbi_ANOL02_jan_2013	2178	69931611	1002240
ANOL02.fasta_11.fa	Orcinus_orca	Mammalia	low_coverage	ncbi_ANOL02_jan_2013	2465	69921158	1002533
ANOL02.fasta_12.fa	Orcinus_orca	Mammalia	low_coverage	ncbi_ANOL02_jan_2013	2308	69961074	1002858
ANOL02.fasta_13.fa	Orcinus_orca	Mammalia	low_coverage	ncbi_ANOL02_jan_2013	2704	70111500	1005650
ANOL02.fasta_14.fa	Orcinus_orca	Mammalia	low_coverage	ncbi_ANOL02_jan_2013	2629	69963091	1003399
ANOL02.fasta_15.fa	Orcinus_orca	Mammalia	low_coverage	ncbi_ANOL02_jan_2013	1944	69957396	1002297
ANOL02.fasta_16.fa	Orcinus_orca	Mammalia	low_coverage	ncbi_ANOL02_jan_2013	2093	69976100	1002783
ANOL02.fasta_17.fa	Orcinus_orca	Mammalia	low_coverage	ncbi_ANOL02_jan_2013	2207	70091961	1004607
ANOL02.fasta_18.fa	Orcinus_orca	Mammalia	low_coverage	ncbi_ANOL02_jan_2013	2087	70096794	1004495
ANOL02.fasta_19.fa	Orcinus_orca	Mammalia	low_coverage	ncbi_ANOL02_jan_2013	2430	69973844	1003244
ANOL02.fasta_2.fa	Orcinus_orca	Mammalia	low_coverage	ncbi_ANOL02_jan_2013	2376	69979369	1003229
ANOL02.fasta_20.fa	Orcinus_orca	Mammalia	low_coverage	ncbi_ANOL02_jan_2013	2515	69939503	1002886
ANOL02.fasta_21.fa	Orcinus_orca	Mammalia	low_coverage	ncbi_ANOL02_jan_2013	2276	70060654	1004263
ANOL02.fasta_22.fa	Orcinus_orca	Mammalia	low_coverage	ncbi_ANOL02_jan_2013	2374	69921608	1002444
ANOL02.fasta_23.fa	Orcinus_orca	Mammalia	low_coverage	ncbi_ANOL02_jan_2013	2586	69934074	1002918
ANOL02.fasta_24.fa	Orcinus_orca	Mammalia	low_coverage	ncbi_ANOL02_jan_2013	2481	69990136	1003571
ANOL02.fasta_25.fa	Orcinus_orca	Mammalia	low_coverage	ncbi_ANOL02_jan_2013	2623	69919574	1002772
ANOL02.fasta_26.fa	Orcinus_orca	Mammalia	low_coverage	ncbi_ANOL02_jan_2013	2283	69967414	1002912
ANOL02.fasta_27.fa	Orcinus_orca	Mammalia	low_coverage	ncbi_ANOL02_jan_2013	2408	69929575	1002610
ANOL02.fasta_28.fa	Orcinus_orca	Mammalia	low_coverage	ncbi_ANOL02_jan_2013	2605	69923941	1002799
ANOL02.fasta_29.fa	Orcinus_orca	Mammalia	low_coverage	ncbi_ANOL02_jan_2013	2727	69929613	1003055
ANOL02.fasta_3.fa	Orcinus_orca	Mammalia	low_coverage	ncbi_ANOL02_jan_2013	2464	69922075	1002571
ANOL02.fasta_30.fa	Orcinus_orca	Mammalia	low_coverage	ncbi_ANOL02_jan_2013	2765	69937672	1003220
ANOL02.fasta_31.fa	Orcinus_orca	Mammalia	low_coverage	ncbi_ANOL02_jan_2013	2835	69904360	1002864
ANOL02.fasta_32.fa	Orcinus_orca	Mammalia	low_coverage	ncbi_ANOL02_jan_2013	3102	69910982	1003331
ANOL02.fasta_33.fa	Orcinus_orca	Mammalia	low_coverage	ncbi_ANOL02_jan_2013	2980	10848064	159435
ANOL02.fasta_4.fa	Orcinus_orca	Mammalia	low_coverage	ncbi_ANOL02_jan_2013	2254	69932729	1002404
ANOL02.fasta_5.fa	Orcinus_orca	Mammalia	low_coverage	ncbi_ANOL02_jan_2013	2023	69930614	1002038
ANOL02.fasta_6.fa	Orcinus_orca	Mammalia	low_coverage	ncbi_ANOL02_jan_2013	2270	69934003	1002448
ANOL02.fasta_7.fa	Orcinus_orca	Mammalia	low_coverage	ncbi_ANOL02_jan_2013	2387	69927210	1002536
ANOL02.fasta_8.fa	Orcinus_orca	Mammalia	low_coverage	ncbi_ANOL02_jan_2013	2380	69925627	1002497
ANOL02.fasta_9.fa	Orcinus_orca	Mammalia	low_coverage	ncbi_ANOL02_jan_2013	2311	69966742	1002960
AWHB01.1.fsa_nt.fa	Megaderma_lyra	Mammalia	low_coverage	ncbi_AWHB00000000.1_2015-05	170424	486367207	7203257
AWHB01.2.fsa_nt.fa	Megaderma_lyra	Mammalia	low_coverage	ncbi_AWHB00000000.1_2015-05	161941	487049625	7198898
AWHB01.3.fsa_nt.fa	Megaderma_lyra	Mammalia	low_coverage	ncbi_AWHB00000000.1_2015-05	129300	489662010	7188877
AWHB01.4.fsa_nt.fa	Megaderma_lyra	Mammalia	low_coverage	ncbi_AWHB00000000.1_2015-05	56662	252245988	3688073
Standardbred_equcab2.REF_chr1.cons.fa	Equus_caballus_standardbred	Mammalia	complete	Henan_EquCab2_17Aug	1	185838100	3097303
Standardbred_equcab2.REF_chr10.cons.fa	Equus_caballus_standardbred	Mammalia	complete	Henan_EquCab2_17Aug	1	83980594	1399678
Standardbred_equcab2.REF_chr11.cons.fa	Equus_caballus_standardbred	Mammalia	complete	Henan_EquCab2_17Aug	1	61308197	1021805
Standardbred_equcab2.REF_chr12.cons.fa	Equus_caballus_standardbred	Mammalia	complete	Henan_EquCab2_17Aug	1	33091225	551522
Standardbred_equcab2.REF_chr13.cons.fa	Equus_caballus_standardbred	Mammalia	complete	Henan_EquCab2_17Aug	1	42578165	709638
Standardbred_equcab2.REF_chr14.cons.fa	Equus_caballus_standardbred	Mammalia	complete	Henan_EquCab2_17Aug	1	93904834	1565082
Standardbred_equcab2.REF_chr15.cons.fa	Equus_caballus_standardbred	Mammalia	complete	Henan_EquCab2_17Aug	1	91571447	1526192
Standardbred_equcab2.REF_chr16.cons.fa	Equus_caballus_standardbred	Mammalia	complete	Henan_EquCab2_17Aug	1	87365405	1456092
Standardbred_equcab2.REF_chr17.cons.fa	Equus_caballus_standardbred	Mammalia	complete	Henan_EquCab2_17Aug	1	80757874	1345966
Standardbred_equcab2.REF_chr18.cons.fa	Equus_caballus_standardbred	Mammalia	complete	Henan_EquCab2_17Aug	1	82527481	1375460
Standardbred_equcab2.REF_chr19.cons.fa	Equus_caballus_standardbred	Mammalia	complete	Henan_EquCab2_17Aug	1	59975209	999588
Standardbred_equcab2.REF_chr2.cons.fa	Equus_caballus_standardbred	Mammalia	complete	Henan_EquCab2_17Aug	1	120857533	2014294
Standardbred_equcab2.REF_chr20.cons.fa	Equus_caballus_standardbred	Mammalia	complete	Henan_EquCab2_17Aug	1	64165993	1069435
Standardbred_equcab2.REF_chr21.cons.fa	Equus_caballus_standardbred	Mammalia	complete	Henan_EquCab2_17Aug	1	57723299	962056
Standardbred_equcab2.REF_chr22.cons.fa	Equus_caballus_standardbred	Mammalia	complete	Henan_EquCab2_17Aug	1	49946795	832448
Standardbred_equcab2.REF_chr23.cons.fa	Equus_caballus_standardbred	Mammalia	complete	Henan_EquCab2_17Aug	1	55726257	928772
Standardbred_equcab2.REF_chr24.cons.fa	Equus_caballus_standardbred	Mammalia	complete	Henan_EquCab2_17Aug	1	46749889	779166
Standardbred_equcab2.REF_chr25.cons.fa	Equus_caballus_standardbred	Mammalia	complete	Henan_EquCab2_17Aug	1	39536933	658950
Standardbred_equcab2.REF_chr26.cons.fa	Equus_caballus_standardbred	Mammalia	complete	Henan_EquCab2_17Aug	1	41866165	697771
Standardbred_equcab2.REF_chr27.cons.fa	Equus_caballus_standardbred	Mammalia	complete	Henan_EquCab2_17Aug	1	39960074	666003
Standardbred_equcab2.REF_chr28.cons.fa	Equus_caballus_standardbred	Mammalia	complete	Henan_EquCab2_17Aug	1	46177337	769624
Standardbred_equcab2.REF_chr29.cons.fa	Equus_caballus_standardbred	Mammalia	complete	Henan_EquCab2_17Aug	1	33672924	561217
Standardbred_equcab2.REF_chr3.cons.fa	Equus_caballus_standardbred	Mammalia	complete	Henan_EquCab2_17Aug	1	119479915	1991333
Standardbred_equcab2.REF_chr30.cons.fa	Equus_caballus_standardbred	Mammalia	complete	Henan_EquCab2_17Aug	1	30062380	501041
Standardbred_equcab2.REF_chr31.cons.fa	Equus_caballus_standardbred	Mammalia	complete	Henan_EquCab2_17Aug	1	24984506	416410
Standardbred_equcab2.REF_chr4.cons.fa	Equus_caballus_standardbred	Mammalia	complete	Henan_EquCab2_17Aug	1	108569075	1809486
Standardbred_equcab2.REF_chr5.cons.fa	Equus_caballus_standardbred	Mammalia	complete	Henan_EquCab2_17Aug	1	99680356	1661341
Standardbred_equcab2.REF_chr6.cons.fa	Equus_caballus_standardbred	Mammalia	complete	Henan_EquCab2_17Aug	1	84719076	1411986
Standardbred_equcab2.REF_chr7.cons.fa	Equus_caballus_standardbred	Mammalia	complete	Henan_EquCab2_17Aug	1	98542328	1642374
Standardbred_equcab2.REF_chr8.cons.fa	Equus_caballus_standardbred	Mammalia	complete	Henan_EquCab2_17Aug	1	94057664	1567629
Standardbred_equcab2.REF_chr9.cons.fa	Equus_caballus_standardbred	Mammalia	complete	Henan_EquCab2_17Aug	1	83561405	1392692
Standardbred_equcab2.REF_chrX.cons.fa	Equus_caballus_standardbred	Mammalia	complete	Henan_EquCab2_17Aug	1	124114076	2068569
Mus_musculus.GRCm38.dna.chromosome.1.fa	Mus_musculus	Mammalia	complete	ensembl_79_GRCm38	1	195471971	3257868
Mus_musculus.GRCm38.dna.chromosome.10.fa	Mus_musculus	Mammalia	complete	ensembl_79_GRCm38	1	130694993	2178251
Mus_musculus.GRCm38.dna.chromosome.11.fa	Mus_musculus	Mammalia	complete	ensembl_79_GRCm38	1	122082543	2034711
Mus_musculus.GRCm38.dna.chromosome.12.fa	Mus_musculus	Mammalia	complete	ensembl_79_GRCm38	1	120129022	2002152
Mus_musculus.GRCm38.dna.chromosome.13.fa	Mus_musculus	Mammalia	complete	ensembl_79_GRCm38	1	120421639	2007029
Mus_musculus.GRCm38.dna.chromosome.14.fa	Mus_musculus	Mammalia	complete	ensembl_79_GRCm38	1	124902244	2081706
Mus_musculus.GRCm38.dna.chromosome.15.fa	Mus_musculus	Mammalia	complete	ensembl_79_GRCm38	1	104043685	1734063
Mus_musculus.GRCm38.dna.chromosome.16.fa	Mus_musculus	Mammalia	complete	ensembl_79_GRCm38	1	98207768	1636798
[truncated: 925 more rows]
