# Supplementary material for: The evolution, distribution and diversity of endogenous circoviral elements in vertebrate genomes
Source: Virus Res. 2019 Mar;262:15–23. doi: 10.1016/j.virusres.2018.03.014 (PMC6372831; doi:10.1016/j.virusres.2018.03.014)
Supplement: Supplementary file 6 [file mmc6.xlsx]

## Sheet: Table S3
Species	Class	Superorder	Order	Family	Genus	target_version	target_name	scaffold	extract_start	extract_end	sequence_length
Kryptolebias marmoratus	Actinopteri	Atherinomorphae	Cyprinodontiformes	Unclassified	Kryptolebias	v1	GCA_001649575.1_ASM164957v1_genomic.fna	LWHD01000287.1	325150	328415	348
Kryptolebias marmoratus	Actinopteri	Atherinomorphae	Cyprinodontiformes	Unclassified	Kryptolebias	v1	GCA_001649575.1_ASM164957v1_genomic.fna	LWHD01000494.1	1233	2112	174
Kryptolebias marmoratus	Actinopteri	Atherinomorphae	Cyprinodontiformes	Unclassified	Kryptolebias	v1	GCA_001649575.1_ASM164957v1_genomic.fna	LWHD01000529.1	6393	7094	702
Kryptolebias marmoratus	Actinopteri	Atherinomorphae	Cyprinodontiformes	Unclassified	Kryptolebias	v1	GCA_001649575.1_ASM164957v1_genomic.fna	LWHD01002073.1	4814	5650	249
Pygocentrus nattereri	Actinopteri	Characiphysae	Characiformes	Serrasalmidae	Pygocentrus	1.0.2	GCA_001682695.1_Pygocentrus_nattereri-1.0.2_genomic.fna	KV576931.1	8728	8931	204
Neolamprologus brichardi	Actinopteri	Cichlomorphae	Cichliformes	Cichlidae	Neolamprologus	NeoBri1.0	32507_ref_NeoBri1.0_chrUn.fa	gi|573877209|ref|NW_006272290.1|	322088	322345	258
Neolamprologus brichardi	Actinopteri	Cichlomorphae	Cichliformes	Cichlidae	Neolamprologus	NeoBri1.0	32507_ref_NeoBri1.0_chrUn.fa	gi|573881695|ref|NW_006272170.1|	73087	73341	255
Cyprinus carpio	Actinopteri	Cypriniphysae	Cypriniformes	Cyprinidae	Cyprinus	v1_2015	GCA_000951615.1_common_carp_genome_genomic.fna	LN590814.1	51765	52064	300
Cyprinus carpio	Actinopteri	Cypriniphysae	Cypriniformes	Cyprinidae	Cyprinus	v1_2015	GCA_000951615.1_common_carp_genome_genomic.fna	LN590934.1	234653	234874	222
Cyprinus carpio	Actinopteri	Cypriniphysae	Cypriniformes	Cyprinidae	Cyprinus	v1_2015	GCA_000951615.1_common_carp_genome_genomic.fna	LN591599.1	42977	48920	768
Cyprinus carpio	Actinopteri	Cypriniphysae	Cypriniformes	Cyprinidae	Cyprinus	v1_2015	GCA_000951615.1_common_carp_genome_genomic.fna	LN591634.1	3415	3636	222
Sinocyclocheilus grahami	Actinopteri	Cypriniphysae	Cypriniformes	Cyprinidae	Sinocyclocheilus	v1.1	75366_ref_SAMN03320097.WGS_v1.1_chrUn.fa	gi|1019138682|ref|NW_015507170.1|	38155	42105	249
Sinocyclocheilus grahami	Actinopteri	Cypriniphysae	Cypriniformes	Cyprinidae	Sinocyclocheilus	v1.1	75366_ref_SAMN03320097.WGS_v1.1_chrUn.fa	gi|1019150738|ref|NW_015505956.1|	421416	421577	162
Anguilla anguilla	Actinopteri	Unclassified	Anguilliformes	Anguillidae	Anguilla	v1	GCA_000695075.1_Anguilla_anguilla_v1_09_nov_10_genomic.fna	AZBK01S029356.1	178	987	258
Micropterus floridanus	Actinopteri	Unclassified	Centrarchiformes	Centrarchidae	Micropterus	ASM259238v1	GCA_002592385.1_ASM259238v1_genomic.fna	NRCI01230647.1	2113	2502	390
Clupea harengus	Actinopteri	Unclassified	Clupeiformes	Clupeidae	Clupea	ncbi_7950_2015	7950_ref_ASM96633v1_chrUn.fa	gi|829735156|ref|NW_012220668.1|	2192899	2193288	390
Salmo salar	Actinopteri	Unclassified	Salmoniformes	Salmonidae	Salmo	ICASG_v2	ssa_ref_ICSASG_v2_chrssa18.fa	gi|925216706|ref|NC_027317.1|	70546554	70547003	450
Salmo salar	Actinopteri	Unclassified	Salmoniformes	Salmonidae	Salmo	ICASG_v2	ssa_ref_ICSASG_v2_chrssa11.fa	gi|925216723|ref|NC_027310.1|	86482848	86483208	195
Salmo salar	Actinopteri	Unclassified	Salmoniformes	Salmonidae	Salmo	ICASG_v2	ssa_ref_ICSASG_v2_chrssa02.fa	gi|925216780|ref|NC_027301.1|	39771746	39771907	162
Acanthochromis polyacanthus	Actinopteri	Unclassified	Unclassified	Pomacentridae	Acanthochromis	ASM210954v1	GCA_002109545.1_ASM210954v1_genomic.fna	MVNR01000067.1	1033535	1034092	558
Acanthochromis polyacanthus	Actinopteri	Unclassified	Unclassified	Pomacentridae	Acanthochromis	ASM210954v1	GCA_002109545.1_ASM210954v1_genomic.fna	MVNR01000194.1	166065	166696	632
Acanthochromis polyacanthus	Actinopteri	Unclassified	Unclassified	Pomacentridae	Acanthochromis	ASM210954v1	GCA_002109545.1_ASM210954v1_genomic.fna	MVNR01001830.1	120332	120733	402
Acanthochromis polyacanthus	Actinopteri	Unclassified	Unclassified	Pomacentridae	Acanthochromis	ASM210954v1	GCA_002109545.1_ASM210954v1_genomic.fna	MVNR01002075.1	97330	97638	309
Acanthochromis polyacanthus	Actinopteri	Unclassified	Unclassified	Pomacentridae	Acanthochromis	ASM210954v1	GCA_002109545.1_ASM210954v1_genomic.fna	MVNR01003690.1	900	1631	732
Xenopus tropicalis	Amphibia	Batrachia	Anura	Pipidae	Xenopus	v7_2015-06-19	str_ref_Xtropicalis_v7_chrUn.fa	gi|510884120|ref|NW_004668236.1|	126615984	126616313	330
Rana catesbeiana	Amphibia	Batrachia	Anura	Ranidae	Lithobates	RCv2.1	GCA_002284835.2_RCv2.1_genomic.fna	KV950097.1	29850	30158	309
Serinus canaria	Aves	Neognathae	Passeriformes	Fringillidae	Serinus	ncbi_100	9135_ref_SCA1_chrUn.fa	gi|668298665|ref|NW_007975816.1|	452	703	246
Serinus canaria	Aves	Neognathae	Passeriformes	Fringillidae	Serinus	ncbi_100	9135_ref_SCA1_chrUn.fa	gi|668343340|ref|NW_007931141.1|	6116815	6117360	546
Serinus canaria	Aves	Neognathae	Passeriformes	Fringillidae	Serinus	ncbi_100	9135_ref_SCA1_chrUn.fa	gi|668343355|ref|NW_007931126.1|	2938709	2938990	270
Setophaga coronata	Aves	Neognathae	Passeriformes	Parulidae	Setophaga	mywagenomev1.1	GCA_001746935.1_mywagenomev1.1_genomic.fna	MDLI01000088.1	2154679	2155356	678
Sporophila_hypoxantha	Aves	Neognathae	Passeriformes			SpoHypox2.0	GCA_002167245.1_SpoHypox2.0_genomic.fna	NDFG01001769.1	1785598	1786372	775
Zonotrichia albicollis	Aves	Neognathae	Passeriformes	Passerellidae	Zonotrichia	1.0.1	44394_ref_Zonotrichia_albicollis-1.0.1_chrUn.fa	gi|538541907|ref|NW_005081687.1|	441773	442603	831
Geospiza fortis	Aves	Neognathae	Passeriformes			goldenpath_geoFor1	geoFor1.fa_1.fa	JH739928	4240020	4240880	861
Egretta garzetta	Aves	Neognathae	Pelecaniformes	Ardeidae	Egretta	bgi_2011-10-28	Egretta_garzetta.scaf.noBacterial.fa	scaffold453	410288	410425	138
Agapornis roseicollis	Aves	Neognathae	Psittaciformes	Psittacidae	Agapornis	ASM263189v1	GCA_002631895.1_ASM263189v1_genomic.fna	NDXB01007873.1	4	717	714
Agapornis roseicollis	Aves	Neognathae	Psittaciformes	Psittacidae	Agapornis	ASM263189v1	GCA_002631895.1_ASM263189v1_genomic.fna	NDXB01015985.1	9105	9986	882
Amazona aestiva	Aves	Neognathae	Psittaciformes	Psittacidae	Amazona	ASM142067v1	GCA_001420675.1_ASM142067v1_genomic.fa	LMAW01000593.1	45091	45765	675
Nestor notabilis	Aves	Neognathae	Psittaciformes	Psittacidae	Nestor	bgi_2011-10-28	Nestor_notabilis.scaf.noBacterial.fa	scaffold7610	75806	76195	390
Picoides pubescens	Aves	Neognathae	Piciformes	Picidae	Dryobates
Gallirallus okinawae	Aves	Palaeognathae	Gruiformes	Rallidae	Gallirallus
Tinamus guttatus	Aves	Palaeognathae	Tinamiformes	Tinamidae	Tinamus	bgi_2011-10-28	Tinamus_major.scaf.noBacterial.fa	C16032422	88	714	627
Tinamus guttatus	Aves	Palaeognathae	Tinamiformes	Tinamidae	Tinamus	bgi_2011-10-28	Tinamus_major.scaf.noBacterial.fa	scaffold13393	4897	5754	246
Chrysochloris asiatica	Mammalia	Afrotheria	Unclassified	Chrysochloridae	Chrysochloris	broad_ChrAsi1.0_2012	C_asiatica_v0.assembly.fa	scaffold00010	19405139	19405384	246
Chrysochloris asiatica	Mammalia	Afrotheria	Unclassified	Chrysochloridae	Chrysochloris	broad_ChrAsi1.0_2012	C_asiatica_v0.assembly.fa	scaffold00012	31587680	31588006	327
Chrysochloris asiatica	Mammalia	Afrotheria	Unclassified	Chrysochloridae	Chrysochloris	broad_ChrAsi1.0_2012	C_asiatica_v0.assembly.fa	scaffold00086	2892130	2892728	231
Galeopterus variegatus	Mammalia	Euarchontoglires	Dermoptera	Cynocephalidae	Galeopterus	G-variegatus_3.0.2_apr_2015	unplaced.scaf.fa	JMZW01452130.1	188	685	498
Galeopterus variegatus	Mammalia	Euarchontoglires	Dermoptera	Cynocephalidae	Galeopterus	G-variegatus_3.0.2_apr_2015	unplaced.scaf.fa	KL179327.1	5841	5996	156
Heterocephalus glaber	Mammalia	Euarchontoglires	Rodentia	Bathyergidae	Heterocephalus	goldenpath_hetGla2	hetGla2.fa_1.fa	JH602046	40008840	40008986	147
Mus caroli	Mammalia	Euarchontoglires	Rodentia	Muridae	Mus	REL-1509_EiJ	CAROLI_EiJ.chromosomes.unplaced.gt2k.fa	chr19	46569511	46570017	507
Ailurus fulgens	Mammalia	Laurasiatheria	Carnivora	Ailuridae	Ailurus	ASM200746v1	GCA_002007465.1_ASM200746v1_genomic.fna	LNAC01000184.1	69490	69897	408
Ailurus fulgens	Mammalia	Laurasiatheria	Carnivora	Ailuridae	Ailurus	ASM200746v1	GCA_002007465.1_ASM200746v1_genomic.fna	LNAC01000223.1	292054	292383	330
Ailurus fulgens	Mammalia	Laurasiatheria	Carnivora	Ailuridae	Ailurus	ASM200746v1	GCA_002007465.1_ASM200746v1_genomic.fna	LNAC01000352.1	462230	462769	540
Ailurus fulgens	Mammalia	Laurasiatheria	Carnivora	Ailuridae	Ailurus	ASM200746v1	GCA_002007465.1_ASM200746v1_genomic.fna	LNAC01001293.1	211749	212120	372
Canis familiaris	Mammalia	Laurasiatheria	Carnivora	Canidae	Canis	goldenpath_canFam3	canFam3.fa	chr15	55022597	55022851	255
Canis familiaris	Mammalia	Laurasiatheria	Carnivora	Canidae	Canis	goldenpath_canFam3	canFam3.fa	chr17	34311813	34312019	207
Canis familiaris	Mammalia	Laurasiatheria	Carnivora	Canidae	Canis	goldenpath_canFam3	canFam3.fa	chr22	61388335	61388616	282
Canis familiaris	Mammalia	Laurasiatheria	Carnivora	Canidae	Canis	goldenpath_canFam3	canFam3.fa	chr5	30121300	30121617	318
Lycaon pictus	Mammalia	Laurasiatheria	Carnivora	Canidae	Lycaon	LycPicSAfr1.0	GCA_001887905.1_LycPicSAfr1.0_genomic.fna	CM007569.1	30121180	30121503	324
Lycaon pictus	Mammalia	Laurasiatheria	Carnivora	Canidae	Lycaon	LycPicSAfr1.0	GCA_001887905.1_LycPicSAfr1.0_genomic.fna	CM007582.1	34304187	34304300	114
Lycaon pictus	Mammalia	Laurasiatheria	Carnivora	Canidae	Lycaon	LycPicSAfr1.0	GCA_001887905.1_LycPicSAfr1.0_genomic.fna	CM007587.1	61340650	61340859	210
Acinonyx jubatus	Mammalia	Laurasiatheria	Carnivora	Felidae	Acinonyx	aciJub1	32536_ref_aciJub1_chrUn.fa	gi|961474414|ref|NW_015130760.1|	144313	144807	495
Felis catus	Mammalia	Laurasiatheria	Carnivora	Felidae	Felis	goldenpath_felCat5	felCat5.fa	chrA1	81934538	81935020	483
Felis catus	Mammalia	Laurasiatheria	Carnivora	Felidae	Felis	goldenpath_felCat5	felCat5.fa	chrB1	70965749	70966240	492
Felis catus	Mammalia	Laurasiatheria	Carnivora	Felidae	Felis	goldenpath_felCat5	felCat5.fa	chrD1	106519	106683	165
Panthera tigris altaica	Mammalia	Laurasiatheria	Carnivora	Felidae	Panthera	ncbi_100_2014-03	74533_ref_PanTig1.0_chrUn.fa	gi|589289094|ref|NW_006711883.1|	8495870	8496250	381
Enhydra lutris	Mammalia	Laurasiatheria	Carnivora	Mustelidae	Enhydra	ASM228890v2	GCF_002288905.1_ASM228890v2_genomic.fna	NW_019154085.1	95126714	95127154	441
Enhydra lutris	Mammalia	Laurasiatheria	Carnivora	Mustelidae	Enhydra	ASM228890v2	GCF_002288905.1_ASM228890v2_genomic.fna	NW_019154087.1	45102603	81356514	621
Enhydra lutris	Mammalia	Laurasiatheria	Carnivora	Mustelidae	Enhydra	ASM228890v2	GCF_002288905.1_ASM228890v2_genomic.fna	NW_019154091.1	35561310	35561906	597
Enhydra lutris	Mammalia	Laurasiatheria	Carnivora	Mustelidae	Enhydra	ASM228890v2	GCF_002288905.1_ASM228890v2_genomic.fna	NW_019154099.1	63572454	63572738	285
Enhydra lutris	Mammalia	Laurasiatheria	Carnivora	Mustelidae	Enhydra	ASM228890v2	GCF_002288905.1_ASM228890v2_genomic.fna	NW_019154108.1	28821811	28822098	288
Enhydra lutris	Mammalia	Laurasiatheria	Carnivora	Mustelidae	Enhydra	ASM228890v2	GCF_002288905.1_ASM228890v2_genomic.fna	NW_019154112.1	6789192	6789560	369
Enhydra lutris	Mammalia	Laurasiatheria	Carnivora	Mustelidae	Enhydra	ASM228890v2	GCF_002288905.1_ASM228890v2_genomic.fna	NW_019154118.1	30221193	30221615	423
Enhydra lutris	Mammalia	Laurasiatheria	Carnivora	Mustelidae	Enhydra	ASM228890v2	GCF_002288905.1_ASM228890v2_genomic.fna	NW_019154126.1	12745258	12745848	591
Enhydra lutris	Mammalia	Laurasiatheria	Carnivora	Mustelidae	Enhydra	ASM228890v2	GCF_002288905.1_ASM228890v2_genomic.fna	NW_019154135.1	13998720	13999355	636
Enhydra lutris	Mammalia	Laurasiatheria	Carnivora	Mustelidae	Enhydra	ASM228890v2	GCF_002288905.1_ASM228890v2_genomic.fna	NW_019154144.1	4028241	4028741	501
Enhydra lutris	Mammalia	Laurasiatheria	Carnivora	Mustelidae	Enhydra	ASM228890v2	GCF_002288905.1_ASM228890v2_genomic.fna	NW_019154145.1	10559736	10560368	633
Enhydra lutris	Mammalia	Laurasiatheria	Carnivora	Mustelidae	Enhydra	ASM228890v2	GCF_002288905.1_ASM228890v2_genomic.fna	NW_019154153.1	8839957	8840265	309
Enhydra lutris	Mammalia	Laurasiatheria	Carnivora	Mustelidae	Enhydra	ASM228890v2	GCF_002288905.1_ASM228890v2_genomic.fna	NW_019154163.1	4591506	4591961	456
Enhydra lutris	Mammalia	Laurasiatheria	Carnivora	Mustelidae	Enhydra	ASM228890v2	GCF_002288905.1_ASM228890v2_genomic.fna	NW_019154200.1	804146	804607	462
Mustela putorius furo	Mammalia	Laurasiatheria	Carnivora	Mustelidae	Mustela	goldenpath_musFur1	musFur1.fa	GL896898	4810451	4810720	270
Mustela putorius furo	Mammalia	Laurasiatheria	Carnivora	Mustelidae	Mustela	goldenpath_musFur1	musFur1.fa	GL896899	34542459	34542764	306
Mustela putorius furo	Mammalia	Laurasiatheria	Carnivora	Mustelidae	Mustela	goldenpath_musFur1	musFur1.fa	GL896901	14144147	14144341	195
Mustela putorius furo	Mammalia	Laurasiatheria	Carnivora	Mustelidae	Mustela	goldenpath_musFur1	musFur1.fa	GL896902	4940055	5018714	309
Mustela putorius furo	Mammalia	Laurasiatheria	Carnivora	Mustelidae	Mustela	goldenpath_musFur1	musFur1.fa	GL896906	25833266	25833790	525
Mustela putorius furo	Mammalia	Laurasiatheria	Carnivora	Mustelidae	Mustela	goldenpath_musFur1	musFur1.fa	GL896932	13830646	13831359	714
Mustela putorius furo	Mammalia	Laurasiatheria	Carnivora	Mustelidae	Mustela	goldenpath_musFur1	musFur1.fa	GL896935	10506320	10506685	366
Mustela putorius furo	Mammalia	Laurasiatheria	Carnivora	Mustelidae	Mustela	goldenpath_musFur1	musFur1.fa	GL896948	2946960	2947445	486
Mustela putorius furo	Mammalia	Laurasiatheria	Carnivora	Mustelidae	Mustela	goldenpath_musFur1	musFur1.fa	GL896953	3537555	3537734	180
Mustela putorius furo	Mammalia	Laurasiatheria	Carnivora	Mustelidae	Mustela	goldenpath_musFur1	musFur1.fa	GL896958	2405451	2405696	246
Mustela putorius furo	Mammalia	Laurasiatheria	Carnivora	Mustelidae	Mustela	goldenpath_musFur1	musFur1.fa	GL896959	47023	10178127	378
Mustela putorius furo	Mammalia	Laurasiatheria	Carnivora	Mustelidae	Mustela	goldenpath_musFur1	musFur1.fa	GL896963	1321567	1321944	378
Mustela putorius furo	Mammalia	Laurasiatheria	Carnivora	Mustelidae	Mustela	goldenpath_musFur1	musFur1.fa	GL896964	679013	679306	294
Mustela putorius furo	Mammalia	Laurasiatheria	Carnivora	Mustelidae	Mustela	goldenpath_musFur1	musFur1.fa	GL896973	8879097	8879561	465
Mustela putorius furo	Mammalia	Laurasiatheria	Carnivora	Mustelidae	Mustela	goldenpath_musFur1	musFur1.fa	GL896982	2227913	2228131	219
Mustela putorius furo	Mammalia	Laurasiatheria	Carnivora	Mustelidae	Mustela	goldenpath_musFur1	musFur1.fa	GL896992	1466718	1467269	552
Mustela putorius furo	Mammalia	Laurasiatheria	Carnivora	Mustelidae	Mustela	goldenpath_musFur1	musFur1.fa	GL897015	6605431	6605613	183
Mustela putorius furo	Mammalia	Laurasiatheria	Carnivora	Mustelidae	Mustela	goldenpath_musFur1	musFur1.fa	GL897020	3952161	3987733	297
Mustela putorius furo	Mammalia	Laurasiatheria	Carnivora	Mustelidae	Mustela	goldenpath_musFur1	musFur1.fa	GL897048	174657	174812	156
Mustela putorius furo	Mammalia	Laurasiatheria	Carnivora	Mustelidae	Mustela	goldenpath_musFur1	musFur1.fa	GL897054	3185613	3186035	423
Mustela putorius furo	Mammalia	Laurasiatheria	Carnivora	Mustelidae	Mustela	goldenpath_musFur1	musFur1.fa	GL897055	5116864	5117229	366
Mustela putorius furo	Mammalia	Laurasiatheria	Carnivora	Mustelidae	Mustela	goldenpath_musFur1	musFur1.fa	GL897063	649117	649335	219
Mustela putorius furo	Mammalia	Laurasiatheria	Carnivora	Mustelidae	Mustela	goldenpath_musFur1	musFur1.fa	GL897066	711013	711300	288
Mustela putorius furo	Mammalia	Laurasiatheria	Carnivora	Mustelidae	Mustela	goldenpath_musFur1	musFur1.fa	GL897092	1665284	1665691	408
Mustela putorius furo	Mammalia	Laurasiatheria	Carnivora	Mustelidae	Mustela	goldenpath_musFur1	musFur1.fa	GL897099	3483470	3483769	300
Mustela putorius furo	Mammalia	Laurasiatheria	Carnivora	Mustelidae	Mustela	goldenpath_musFur1	musFur1.fa	GL897105	374579	374809	231
Mustela putorius furo	Mammalia	Laurasiatheria	Carnivora	Mustelidae	Mustela	goldenpath_musFur1	musFur1.fa	GL897136	1082346	1083005	660
Mustela putorius furo	Mammalia	Laurasiatheria	Carnivora	Mustelidae	Mustela	goldenpath_musFur1	musFur1.fa	GL897339	282518	282847	330
Mustela putorius furo	Mammalia	Laurasiatheria	Carnivora	Mustelidae	Mustela	goldenpath_musFur1	musFur1.fa	GL897344	56002	56538	537
Odobenus rosmarus	Mammalia	Laurasiatheria	Carnivora	Odobenidae	Odobenus	marinemamm_1.0_april_2013	oro_ref_Oros_1.0_chrUn.fa_31.fa	gi|469045220|ref|NW_004451470.1|	79852	80160	309
Odobenus rosmarus	Mammalia	Laurasiatheria	Carnivora	Odobenidae	Odobenus	marinemamm_1.0_april_2013	oro_ref_Oros_1.0_chrUn.fa_31.fa	gi|469045397|ref|NW_004451424.1|	66418	66663	246
Odobenus rosmarus	Mammalia	Laurasiatheria	Carnivora	Odobenidae	Odobenus	marinemamm_1.0_april_2013	oro_ref_Oros_1.0_chrUn.fa_29.fa	gi|469046151|ref|NW_004451232.1|	23422	23832	411
Odobenus rosmarus	Mammalia	Laurasiatheria	Carnivora	Odobenidae	Odobenus	marinemamm_1.0_april_2013	oro_ref_Oros_1.0_chrUn.fa_29.fa	gi|469046314|ref|NW_004451196.1|	23774	24526	753
Odobenus rosmarus	Mammalia	Laurasiatheria	Carnivora	Odobenidae	Odobenus	marinemamm_1.0_april_2013	oro_ref_Oros_1.0_chrUn.fa_28.fa	gi|469046799|ref|NW_004451093.1|	699563	700027	465
Odobenus rosmarus	Mammalia	Laurasiatheria	Carnivora	Odobenidae	Odobenus	marinemamm_1.0_april_2013	oro_ref_Oros_1.0_chrUn.fa_27.fa	gi|469046897|ref|NW_004451073.1|	505747	509646	516
Odobenus rosmarus	Mammalia	Laurasiatheria	Carnivora	Odobenidae	Odobenus	marinemamm_1.0_april_2013	oro_ref_Oros_1.0_chrUn.fa_27.fa	gi|469046941|ref|NW_004451065.1|	12012	12329	318
Odobenus rosmarus	Mammalia	Laurasiatheria	Carnivora	Odobenidae	Odobenus	marinemamm_1.0_april_2013	oro_ref_Oros_1.0_chrUn.fa_25.fa	gi|469047786|ref|NW_004450890.1|	1126620	1126856	237
Odobenus rosmarus	Mammalia	Laurasiatheria	Carnivora	Odobenidae	Odobenus	marinemamm_1.0_april_2013	oro_ref_Oros_1.0_chrUn.fa_17.fa	gi|469049735|ref|NW_004450546.1|	151809	152093	285
Odobenus rosmarus	Mammalia	Laurasiatheria	Carnivora	Odobenidae	Odobenus	marinemamm_1.0_april_2013	oro_ref_Oros_1.0_chrUn.fa_13.fa	gi|469050183|ref|NW_004450460.1|	5992	6387	396
Odobenus rosmarus	Mammalia	Laurasiatheria	Carnivora	Odobenidae	Odobenus	marinemamm_1.0_april_2013	oro_ref_Oros_1.0_chrUn.fa_13.fa	gi|469050224|ref|NW_004450452.1|	2508788	2511519	375
Odobenus rosmarus	Mammalia	Laurasiatheria	Carnivora	Odobenidae	Odobenus	marinemamm_1.0_april_2013	oro_ref_Oros_1.0_chrUn.fa_4.fa	gi|469051398|ref|NW_004450292.1|	1841933	1842220	288
Odobenus rosmarus	Mammalia	Laurasiatheria	Carnivora	Odobenidae	Odobenus	marinemamm_1.0_april_2013	oro_ref_Oros_1.0_chrUn.fa_1.fa	gi|469051676|ref|NW_004450264.1|	12978527	12978706	180
Leptonychotes weddellii	Mammalia	Laurasiatheria	Carnivora	Phocidae	Leptonychotes	broad_1.1_april_2013	unplaced.scaf.fa_40.fa	gi|472266465|gb|KB718192.1|	10277	10609	333
Leptonychotes weddellii	Mammalia	Laurasiatheria	Carnivora	Phocidae	Leptonychotes	broad_1.1_april_2013	unplaced.scaf.fa_17.fa	gi|472269421|gb|KB715268.1|	127617	127847	231
Leptonychotes weddellii	Mammalia	Laurasiatheria	Carnivora	Phocidae	Leptonychotes	broad_1.1_april_2013	unplaced.scaf.fa_15.fa	gi|472269546|gb|KB715143.1|	1025740	1026420	681
Leptonychotes weddellii	Mammalia	Laurasiatheria	Carnivora	Phocidae	Leptonychotes	broad_1.1_april_2013	unplaced.scaf.fa_13.fa	gi|472269643|gb|KB715046.1|	751888	752082	195
Neomonachus schauinslandi	Mammalia	Laurasiatheria	Carnivora	Phocidae	Monachus	ASM220157v1	GCA_002201575.1_ASM220157v1_genomic.fna	NINY01000606.1	10654	10998	345
Neomonachus schauinslandi	Mammalia	Laurasiatheria	Carnivora	Phocidae	Monachus	ASM220157v1	GCA_002201575.1_ASM220157v1_genomic.fna	NINY01003208.1	351	710	360
Neomonachus schauinslandi	Mammalia	Laurasiatheria	Carnivora	Phocidae	Monachus	ASM220157v1	GCA_002201575.1_ASM220157v1_genomic.fna	NINY01004306.1	590	928	336
Neomonachus schauinslandi	Mammalia	Laurasiatheria	Carnivora	Phocidae	Monachus	ASM220157v1	GCA_002201575.1_ASM220157v1_genomic.fna	NINY01005411.1	86	613	528
Neomonachus schauinslandi	Mammalia	Laurasiatheria	Carnivora	Phocidae	Monachus	ASM220157v1	GCA_002201575.1_ASM220157v1_genomic.fna	NINY01007112.1	1070	1711	642
Neomonachus schauinslandi	Mammalia	Laurasiatheria	Carnivora	Phocidae	Monachus	ASM220157v1	GCA_002201575.1_ASM220157v1_genomic.fna	NINY01007714.1	4856018	4856365	348
Neomonachus schauinslandi	Mammalia	Laurasiatheria	Carnivora	Phocidae	Monachus	ASM220157v1	GCA_002201575.1_ASM220157v1_genomic.fna	NINY01007737.1	9511743	9512324	582
Neomonachus schauinslandi	Mammalia	Laurasiatheria	Carnivora	Phocidae	Monachus	ASM220157v1	GCA_002201575.1_ASM220157v1_genomic.fna	NINY01007741.1	17433	18131	699
Neomonachus schauinslandi	Mammalia	Laurasiatheria	Carnivora	Phocidae	Monachus	ASM220157v1	GCA_002201575.1_ASM220157v1_genomic.fna	NINY01007744.1	10218674	10218961	288
Neomonachus schauinslandi	Mammalia	Laurasiatheria	Carnivora	Phocidae	Monachus	ASM220157v1	GCA_002201575.1_ASM220157v1_genomic.fna	NINY01007826.1	2951541	2951900	360
Ailuropoda melanoleuca	Mammalia	Laurasiatheria	Carnivora	Ursidae	Ailuropoda	goldenpath_ailMel1	ailMel1.fa	GL192663.1	282439	282642	204
Ailuropoda melanoleuca	Mammalia	Laurasiatheria	Carnivora	Ursidae	Ailuropoda	goldenpath_ailMel1	ailMel1.fa	GL192665.1	105556	105810	255
Ailuropoda melanoleuca	Mammalia	Laurasiatheria	Carnivora	Ursidae	Ailuropoda	goldenpath_ailMel1	ailMel1.fa	GL193092.1	113604	113864	261
Ailuropoda melanoleuca	Mammalia	Laurasiatheria	Carnivora	Ursidae	Ailuropoda	goldenpath_ailMel1	ailMel1.fa	GL193365.1	5142	5546	405
Ailuropoda melanoleuca	Mammalia	Laurasiatheria	Carnivora	Ursidae	Ailuropoda	goldenpath_ailMel1	ailMel1.fa	GL193438.1	231007	231111	105
Ailuropoda melanoleuca	Mammalia	Laurasiatheria	Carnivora	Ursidae	Ailuropoda	goldenpath_ailMel1	ailMel1.fa	GL193915.1	429570	429806	237
Ailuropoda melanoleuca	Mammalia	Laurasiatheria	Carnivora	Ursidae	Ailuropoda	goldenpath_ailMel1	ailMel1.fa	GL197372.1	52	660	609
Ursus maritimus	Mammalia	Laurasiatheria	Carnivora	Ursidae	Ursus	GAJD01_1.0_june_2013	29073_ref_UrsMar_1.0_chrUn.fa	gi|666359579|ref|NW_007907260.1|	4182	4586	405
Ursus maritimus	Mammalia	Laurasiatheria	Carnivora	Ursidae	Ursus	GAJD01_1.0_june_2013	29073_ref_UrsMar_1.0_chrUn.fa	gi|666359624|ref|NW_007907215.1|	9197479	9197877	399
Ursus maritimus	Mammalia	Laurasiatheria	Carnivora	Ursidae	Ursus	GAJD01_1.0_june_2013	29073_ref_UrsMar_1.0_chrUn.fa	gi|666359632|ref|NW_007907207.1|	16054	16209	156
Ursus maritimus	Mammalia	Laurasiatheria	Carnivora	Ursidae	Ursus	GAJD01_1.0_june_2013	29073_ref_UrsMar_1.0_chrUn.fa	gi|666359660|ref|NW_007907179.1|	43717048	43717164	117
Ursus maritimus	Mammalia	Laurasiatheria	Carnivora	Ursidae	Ursus	GAJD01_1.0_june_2013	29073_ref_UrsMar_1.0_chrUn.fa	gi|666359689|ref|NW_007907151.1|	2575908	2576477	570
Ursus maritimus	Mammalia	Laurasiatheria	Carnivora	Ursidae	Ursus	GAJD01_1.0_june_2013	29073_ref_UrsMar_1.0_chrUn.fa	gi|666359748|ref|NW_007907092.1|	12791	13528	738
Ursus maritimus	Mammalia	Laurasiatheria	Carnivora	Ursidae	Ursus	GAJD01_1.0_june_2013	29073_ref_UrsMar_1.0_chrUn.fa	gi|666359784|ref|NW_007907056.1|	16994319	16994522	204
Ursus maritimus	Mammalia	Laurasiatheria	Carnivora	Ursidae	Ursus	GAJD01_1.0_june_2013	29073_ref_UrsMar_1.0_chrUn.fa	gi|666359788|ref|NW_007907052.1|	14507	14917	411
Manis pentadactyla	Mammalia	Laurasiatheria	Pholidota	Manidae	Manis	GCA_000738955.1	M_pentadactyla-1.1.1_genomic.fa	KN008017.1	176732	176869	138
Sarcophilus harrisii	Mammalia	Unclassified	Dasyuromorphia	Dasyuridae	Sarcophilus	goldenpath_sarHar1	sarHar1.fa_1.fa	chr1_GL834412_random	789844	790284	441
Monodelphis domestica	Mammalia	Unclassified	Didelphimorphia	Didelphidae	Monodelphis	goldenpath_monDom5	chr3.fa	chr3	262232423	262233227	805
Phascolarctos cinereus	Mammalia	Unclassified	Diprotodontia	Phascolarctidae	Phascolarctos	phaCin_unsw_v4.1	phaCin_unsw_v4.1.fa	phaCin_unsw_v4.1.fa.scaf00195	124092	124397	306
Choloepus hoffmanni	Mammalia	Xenarthra	Pilosa	Megalonychidae	Choloepus	goldenpath_choHof1	choHof1.fa	scaffold_136360	3131	3346	216
Choloepus hoffmanni	Mammalia	Xenarthra	Pilosa	Megalonychidae	Choloepus	goldenpath_choHof1	choHof1.fa	scaffold_246256	2923	3138	216
Eptatretus burgeri	Myxini	Unclassified	Myxiniformes	Myxinidae	Eptatretus	Eburgeri_3.2	GCA_900186335.2_Eburgeri_3.2_genomic.fna	FYBX02000097.1	53697	54047	351
Eptatretus burgeri	Myxini	Unclassified	Myxiniformes	Myxinidae	Eptatretus	Eburgeri_3.2	GCA_900186335.2_Eburgeri_3.2_genomic.fna	FYBX02009564.1	202101	202739	639
Eptatretus burgeri	Myxini	Unclassified	Myxiniformes	Myxinidae	Eptatretus	Eburgeri_3.2	GCA_900186335.2_Eburgeri_3.2_genomic.fna	FYBX02009664.1	1052339	1052743	405
Eptatretus burgeri	Myxini	Unclassified	Myxiniformes	Myxinidae	Eptatretus	Eburgeri_3.2	GCA_900186335.2_Eburgeri_3.2_genomic.fna	FYBX02009731.1	758002	758328	327
Eptatretus burgeri	Myxini	Unclassified	Myxiniformes	Myxinidae	Eptatretus	Eburgeri_3.2	GCA_900186335.2_Eburgeri_3.2_genomic.fna	FYBX02010188.1	434621	434974	354
Eptatretus burgeri	Myxini	Unclassified	Myxiniformes	Myxinidae	Eptatretus	Eburgeri_3.2	GCA_900186335.2_Eburgeri_3.2_genomic.fna	FYBX02010462.1	739704	740027	324
Eptatretus burgeri	Myxini	Unclassified	Myxiniformes	Myxinidae	Eptatretus	Eburgeri_3.2	GCA_900186335.2_Eburgeri_3.2_genomic.fna	FYBX02010763.1	261632	262024	393
Pantherophis guttatus	Reptilia	Lepidosauria	Squamata	Colubridae	Pantherophis	PanGut1.0	GCA_001185365.1_PanGut1.0_genomic.fna	JTLQ01205518.1	1347	1622	270
Python bivittatus	Reptilia	Lepidosauria	Squamata	Pythonidae	Python	5.0.2	176946_ref_Python_molurus_bivittatus-5.0.2_chrUn.fa	gi|588471619|ref|NW_006533858.1|	192585	192761	177
Crotalus horridus	Reptilia	Lepidosauria	Squamata	Viperidae	Crotalus	v1	GCA_001625485.1_ASM162548v1_genomic.fna	LVCR01008418.1	35550	36681	774
Crotalus horridus	Reptilia	Lepidosauria	Squamata	Viperidae	Crotalus	v1	GCA_001625485.1_ASM162548v1_genomic.fna	LVCR01015089.1	21503	21892	390
Crotalus horridus	Reptilia	Lepidosauria	Squamata	Viperidae	Crotalus	v1	GCA_001625485.1_ASM162548v1_genomic.fna	LVCR01091779.1	7254	7995	171
Crotalus mitchellii pyrrhus	Reptilia	Lepidosauria	Squamata	Viperidae	Crotalus	CrotMitch1.0	GCA_000737285.1_CrotMitch1.0_genomic.fna	JPMF01009165.1	2134	3266	756
Crotalus mitchellii pyrrhus	Reptilia	Lepidosauria	Squamata	Viperidae	Crotalus	CrotMitch1.0	GCA_000737285.1_CrotMitch1.0_genomic.fna	JPMF01024207.1	6480	6890	411
Crotalus mitchellii pyrrhus	Reptilia	Lepidosauria	Squamata	Viperidae	Crotalus	CrotMitch1.0	GCA_000737285.1_CrotMitch1.0_genomic.fna	JPMF01192303.1	55	414	360
Crotalus mitchellii pyrrhus	Reptilia	Lepidosauria	Squamata	Viperidae	Crotalus	CrotMitch1.0	GCA_000737285.1_CrotMitch1.0_genomic.fna	JPMF01223472.1	497	1150	438
Crotalus mitchellii pyrrhus	Reptilia	Lepidosauria	Squamata	Viperidae	Crotalus	CrotMitch1.0	GCA_000737285.1_CrotMitch1.0_genomic.fna	JPMF01223473.1	2704	3243	438
Crotalus mitchellii pyrrhus	Reptilia	Lepidosauria	Squamata	Viperidae	Crotalus	CrotMitch1.0	GCA_000737285.1_CrotMitch1.0_genomic.fna	JPMF01327854.1	101	235	135
Crotalus mitchellii pyrrhus	Reptilia	Lepidosauria	Squamata	Viperidae	Crotalus	CrotMitch1.0	GCA_000737285.1_CrotMitch1.0_genomic.fna	JPMF01333966.1	50	274	225
Protobothrops mucrosquamatus	Reptilia	Lepidosauria	Squamata	Viperidae	Protobothrops	P.Mucros_1.0	103944_ref_P.Mucros_1.0_chrUn.fa	gi|1002147286|ref|NW_015387091.1|	352276	352635	360
Protobothrops mucrosquamatus	Reptilia	Lepidosauria	Squamata	Viperidae	Protobothrops	P.Mucros_1.0	103944_ref_P.Mucros_1.0_chrUn.fa	gi|1002152142|ref|NW_015386769.1|	73833	74132	300
Protobothrops mucrosquamatus	Reptilia	Lepidosauria	Squamata	Viperidae	Protobothrops	P.Mucros_1.0	103944_ref_P.Mucros_1.0_chrUn.fa	gi|1002152722|ref|NW_015386686.1|	123443	123802	360
Ophiophagus hannah	Reptilia	Lepidosauria	Squamata			OphHan1.0	GCA_000516915.1	AZIM01004063	27509	27679	170

## Sheet: Table 1
Seqs	Species
7	1
2	1
1	1
1	1
1	1
3	1
1	1
1	1
1	1
1	1
1	1
2	1
1	1
2	1
2	2
4	3
6	5
16	6
24	10
101	13
178	53

## Sheet: Table 2
Eptatretus burgeri	Inshore hagfish	CVe-Eptatretus*	x	7
Sinocyclocheilus grahami	Golden-line barbel	CVe-Actinopterygii		2
Cyprinus carpio	Common carp	CVe-Actinopterygii		4
Pygocentrus nattereri	Red-bellied piranha	CVe-Actinopterygii		1
Neolamprologus brichardi	Princess of Burundi	CVe-Actinopterygii		2
Kryptolebias brasiliensis	Killifish	CVe-Actinopterygii		4
Anguilla anguilla	European eel	CVe-Actinopterygii		1
Micropterus floridanus	American black bass	CVe-Actinopterygii		1
Clupea harengus	Atlantic herring	CVe-Actinopterygii		1
Salmo salar	Atlantic salmon	CVe-Actinopterygii		3
Acanthochromis polyacanthus	Spiny chromis damselfish	CVe-Actinopterygii		5	24
Xenopus tropicalis	Western clawed frog	CVe-Xenopus		1
Rana catesbeiana	American bullforg	CVe-Rana	x	1
Pantherophis guttatus*	Corn snake	CVe-Viperidae		1
Python molurus*	Indian python	CVe-Viperidae		1
Crotalus horridus	Timber rattlesnake	CVe-Viperidae		3
Crotalus mitchellii pyrrhus	Mitchell's rattlesnake	CVe-Viperidae		7
Protobothrops mucrosquamatus*	Brown spotted pit viper	CVe-Viperidae		3
Ophiophagus hannah**	King cobra	CVe-Viperidae		1	16
Serinus canaria*	Atlantic canary	CVe-Passeriformes		3
Setophaga coronata*	Yellow-rumped warbler	CVe-Passeriformes		1
Sporophila hypoxantha	Lined seedeater	CVe-Passeriformes		1
Zonotrichia albicollis*	White-throated sparrow	CVe-Passeriformes		1
Geospiza fortis	Medium ground finch	CVe-Passeriformes		1
Agapornis roseicollis*	Rosy-faced lovebird	CVe-Psittaciformes		2
Amazona aestiva*	Turquoise-fronted amazon	CVe-Psittaciformes		1
Nestor notabilis	Kea	CVe-Psittaciformes		1
Tinamus guttatus	White-throated tinamou	CVe-Tinamou		2
Egretta garzetta	Little egret	CVe-Egretta		1
Gallirallus okinawae*	Okinawa rail	CVe-Gallirallus	x	1
Picoides pubescens*	Downy woodpecker	CVe-Picoides	x	1	16
Ailurus fulgens*	Red panda	CVe-Carnivora		4
Canis familiaris	Domestic dog	CVe-Carnivora		4
Lycaon pictus*	Cape hunting dog	CVe-Carnivora		3
Acinonyx jubatus*	Cheetah	CVe-Carnivora		1
Felis catus	Domestic cat	CVe-Carnivora		3
Panthera tigris altaica*	Siberian tiger	CVe-Carnivora		1
Enhydra lutris*	Sea otter	CVe-Carnivora		14
Mustela putorius furo	Ferret	CVe-Carnivora		28
Odobenus rosmarus*	Walrus	CVe-Carnivora		13
Leptonychotes weddellii*	Weddell seal	CVe-Carnivora		4
Neomonachus schauinslandi*	Monk seal	CVe-Carnivora		11
Ailuropoda melanoleuca	Panda	CVe-Carnivora		7
Ursus maritimus*	Polar bear	CVe-Carnivora		8	101
Heterocephalus glaber*	Naked mole rat	CVe-Heterocephalus	x	1
Mus caroli*	Ryuku mouse	CVe-Mus	x	1
Manis pentadactyla*	Chinese pangolin	CVe-Manis	x	1
Monodelphis domestica	Opossum	CVe-Monodelphis		1
Sarcophilus harrisii*	Tasmanian devil	CVe-Sarcophilus	x	1
Phascolarctos cinereus*	Koala	CVe-Phascolarctos	x	1
Choloepus hoffmanni	Hoffmann’s two-toed sloth	CVe-Choloepus		2
Galeopterus variegatus*	Sunda flying lemur	CVe-Galeopterus	x	2
Chrysochloris asiatica*	Cape golden mole	CVe-Chrysochloris	x	3
				179

## Sheet: Sheet4
Ailurus fulgens		Pantherophis guttatus		Serinus canaria
Ailurus fulgens		Python bivittatus		Serinus canaria
Ailurus fulgens		Crotalus horridus		Serinus canaria
Ailurus fulgens		Crotalus horridus		Setophaga coronata
Canis familiaris		Crotalus horridus		Zonotrichia albicollis
Canis familiaris		Crotalus mitchellii pyrrhus		Geospiza fortis
Canis familiaris		Crotalus mitchellii pyrrhus		Egretta garzetta
Canis familiaris		Crotalus mitchellii pyrrhus		Agapornis roseicollis
Lycaon pictus		Crotalus mitchellii pyrrhus		Agapornis roseicollis
Lycaon pictus		Crotalus mitchellii pyrrhus		Amazona aestiva
Lycaon pictus		Crotalus mitchellii pyrrhus		Nestor notabilis
Acinonyx jubatus		Crotalus mitchellii pyrrhus		Picoides pubescens
Felis catus		Protobothrops mucrosquamatus		Gallirallus okinawae
Felis catus		Protobothrops mucrosquamatus		Tinamus guttatus
Felis catus		Protobothrops mucrosquamatus		Tinamus guttatus
Panthera tigris altaica		Ophiophagus hannah
Enhydra lutris
Enhydra lutris
Enhydra lutris
Enhydra lutris
Enhydra lutris
Enhydra lutris
Enhydra lutris
Enhydra lutris
Enhydra lutris
Enhydra lutris
Enhydra lutris
Enhydra lutris
Enhydra lutris
Enhydra lutris
Mustela putorius furo
Mustela putorius furo
Mustela putorius furo
Mustela putorius furo
Mustela putorius furo
Mustela putorius furo
Mustela putorius furo
Mustela putorius furo
Mustela putorius furo		Pantherophis guttatus
Mustela putorius furo		Python bivittatus
Mustela putorius furo		Crotalus horridus
Mustela putorius furo		Crotalus horridus
Mustela putorius furo		Crotalus horridus
Mustela putorius furo		Crotalus mitchellii pyrrhus
Mustela putorius furo		Crotalus mitchellii pyrrhus
Mustela putorius furo		Crotalus mitchellii pyrrhus
Mustela putorius furo		Crotalus mitchellii pyrrhus
Mustela putorius furo		Crotalus mitchellii pyrrhus
Mustela putorius furo		Crotalus mitchellii pyrrhus
Mustela putorius furo		Crotalus mitchellii pyrrhus
Mustela putorius furo		Protobothrops mucrosquamatus
Mustela putorius furo		Protobothrops mucrosquamatus
Mustela putorius furo		Protobothrops mucrosquamatus
Mustela putorius furo		Ophiophagus hannah
Mustela putorius furo
Mustela putorius furo
Mustela putorius furo
Mustela putorius furo
Mustela putorius furo
Odobenus rosmarus
Odobenus rosmarus
Odobenus rosmarus
Odobenus rosmarus
Odobenus rosmarus
Odobenus rosmarus
Odobenus rosmarus
Odobenus rosmarus
Odobenus rosmarus
Odobenus rosmarus
Odobenus rosmarus
Odobenus rosmarus
Odobenus rosmarus
Leptonychotes weddellii
Leptonychotes weddellii
Leptonychotes weddellii
Leptonychotes weddellii
Neomonachus schauinslandi
Neomonachus schauinslandi
Neomonachus schauinslandi
Neomonachus schauinslandi
Neomonachus schauinslandi
Neomonachus schauinslandi
Neomonachus schauinslandi
Neomonachus schauinslandi
Neomonachus schauinslandi
Neomonachus schauinslandi
Ailuropoda melanoleuca
Ailuropoda melanoleuca
Ailuropoda melanoleuca
Ailuropoda melanoleuca
Ailuropoda melanoleuca
Ailuropoda melanoleuca
Ailuropoda melanoleuca
Ursus maritimus
Ursus maritimus
Ursus maritimus
Ursus maritimus
Ursus maritimus
Ursus maritimus
Ursus maritimus
Ursus maritimus
