# Supplementary material for: The evolution, distribution and diversity of endogenous circoviral elements in vertebrate genomes
Source: Virus Res. 2019 Mar;262:15–23. doi: 10.1016/j.virusres.2018.03.014 (PMC6372831; doi:10.1016/j.virusres.2018.03.014)
Supplement: Supplementary file 7 [file mmc7.xlsx]

## Sheet: Repetitive elements near CVe
CVe element name	Carnivore CVe group	repetitive element detected	bitscore	e-value	start	end	alignment_start	alignment_end	orientation
CVe.Carnivore.Ailuropoda_melanoleuca.1	1	MLT1B	198.3	5e-58	2	299	2284	2000
CVe.Carnivore.Ailuropoda_melanoleuca.1	1	MLT1A0	250.6	7.7e-74	1	365	4194	3848
CVe.Carnivore.Ailuropoda_melanoleuca.1	1	MER102b	106.6	5.1e-30	35	276	8594	8373
CVe.Carnivore.Ailuropoda_melanoleuca.1	1	MER102a	105.1	1.6e-29	1	262	8613	8376
CVe.Carnivore.Ailuropoda_melanoleuca.1	1	L2a_3end	103.7	2.9e-29	49	493	9597	10094
CVe.Carnivore.Canis_familiaris.1	1	L1MC5a_3end	171.9	9.7e-51	1241	1620	5281	4927	-
CVe.Carnivore.Canis_familiaris.1	1	L1MC5a_3end	140.8	2.3e-41	943	1250	5794	5485	-
CVe.Carnivore.Canis_familiaris.1	1	L1MC1_3end	748.4	2.5e-224	133	1075	6769	5802	-
CVe.Carnivore.Canis_familiaris.1	1	L1MC4a_3end	166.5	4.3e-49	340	686	9004	8676	-
CVe.Carnivore.Canis_familiaris.1	1	L1MA9_3end	524.2	1.4e-156	2	1042	10066	9023	-
CVe.Carnivore.Canis_familiaris.1	1	L1M3_orf2	579.1	1.3e-173	2454	3286	10715	9921	-
CVe.Carnivore.Canis_familiaris.1	1	L1MC5a_3end	115.1	1.3e-33	121	363	10992	10765	-
CVe.Carnivore.Lycaon_pictus.1	1	L1M4_orf2	211.9	6.5e-63	164	574	558	177	-
CVe.Carnivore.Lycaon_pictus.1	1	L1M4c_5end	497.3	7.9e-149	1760	2500	1503	779	-
CVe.Carnivore.Lycaon_pictus.1	1	L1M4c_5end	275.7	5e-82	1374	1766	2020	1632	-
CVe.Carnivore.Lycaon_pictus.1	1	MER92-int	353.5	7e-106	2177	2753	3816	3224	-
CVe.Carnivore.Lycaon_pictus.1	1	L1MC1_3end	178	5.1e-52	604	829	4090	3846	-
CVe.Carnivore.Lycaon_pictus.1	1	MLT1B	172.6	4.5e-50	4	299	5996	5717	-
CVe.Carnivore.Lycaon_pictus.1	1	MLT1A0	200.2	2.3e-58	1	340	6414	6110	-
CVe.Carnivore.Lycaon_pictus.1	1	L1MA6_3end	107.9	1.1e-30	517	768	8068	7752	-
CVe.Carnivore.Lycaon_pictus.1	1	L1MA9_3end	374.9	2.1e-111	2	533	8765	8238	-
CVe.Carnivore.Ursus_maritimus.1	1	MER102a	109.2	1.3e-30	1	265	3502	3741	+
CVe.Carnivore.Ursus_maritimus.1	1	MLT1A0	226.6	2.2e-66	1	365	7696	8031	+
CVe.Carnivore.Ursus_maritimus.1	1	MLT1B	188.5	6.7e-55	1	299	9466	9751	+
CVe.Carnivore.Ursus_maritimus.1	1	MER92-int	490.3	4.4e-147	271	1239	11450	12331	+
CVe.Carnivore.Ursus_maritimus.1	1	MER92-int	196.8	1.2e-58	1716	2005	12597	12905	+
CVe.Carnivore.Ursus_maritimus.1	1	L1MC1_3end	175.5	2.8e-51	604	835	13438	13686	+
CVe.Carnivore.Ursus_maritimus.1	1	MER92-int	273.4	9.7e-82	2173	2637	13694	14116	+
CVe.Carnivore.Acinonyx_jubatus.2.txt	2	Charlie7	103.2	6.5e-30	1	342	449	766	+
CVe.Carnivore.Acinonyx_jubatus.2.txt	2	Charlie7	249.4	5.7e-74	1488	2229	771	1458	+
CVe.Carnivore.Acinonyx_jubatus.2.txt	2	Tigger2b_Pri	201.8	3.1e-59	792	1068	2881	2613	-
CVe.Carnivore.Acinonyx_jubatus.2.txt	2	L2	103.7	2.5e-30	1928	2299	4430	4797	+
CVe.Carnivore.Acinonyx_jubatus.2.txt	2	MER110	106.4	7.3e-30	109	490	6137	5811	-
CVe.Carnivore.Acinonyx_jubatus.2.txt	2	L1MA10_3end	517.5	1.7e-154	42	746	10029	9257	-
CVe.Carnivore.Acinonyx_jubatus.2.txt	2	L1MA4_3end	519.4	5.6e-155	42	677	10029	9394	-
CVe.Carnivore.Acinonyx_jubatus.2.txt	2	L1M2_orf2	1434	0	1030	2937	11927	10038	-
CVe.Carnivore.Acinonyx_jubatus.2.txt	2	L1M3_orf2	587.1	5.8e-176	2	948	12953	12024	-
CVe.Carnivore.Acinonyx_jubatus.2.txt	2	L1M4c_5end	214.7	1.2e-63	1015	1631	13790	13175	-
CVe.Carnivore.Ailuropoda_melanoleuca.2	2	Tigger5b	334.7	3e-99	4	472	1565	1073
CVe.Carnivore.Ailuropoda_melanoleuca.2	2	MER110	134	2.2e-38	110	489	5838	6187
CVe.Carnivore.Ailuropoda_melanoleuca.2	2	MER110A	134.9	1.1e-38	188	468	5884	6146
CVe.Carnivore.Ailuropoda_melanoleuca.2	2	L2	253.8	9.8e-76	1204	2317	7878	6928
CVe.Carnivore.Ailuropoda_melanoleuca.2	2	Tigger2b_Pri	174.8	3.2e-51	804	1068	8023	8272
CVe.Carnivore.Ailuropoda_melanoleuca.2	2	Charlie7	142.8	5.3e-42	1929	2539	9449	8906
CVe.Carnivore.Ailuropoda_melanoleuca.2	2	Charlie7	169.7	4.2e-50	1485	1941	10066	9645
CVe.Carnivore.Felis_catus.2	2	L1M4c_5end	296.3	3.1e-88	1015	1743	286	1008	+
CVe.Carnivore.Felis_catus.2	2	L1PA15-16_5end	295.4	3.7e-88	2164	2962	478	1263	+
CVe.Carnivore.Felis_catus.2	2	L1M3_orf2	1556	0	2	2164	1118	3281	+
CVe.Carnivore.Felis_catus.2	2	L1M3_orf2	828.5	1.1e-248	2151	3288	3506	4632	+
CVe.Carnivore.Felis_catus.2	2	L1MA10_3end	322.6	1.2e-95	1	401	4487	4883	+
CVe.Carnivore.Felis_catus.2	2	L1MA10_3end	142.9	2.3e-41	486	681	4926	5117	+
CVe.Carnivore.Felis_catus.2	2	MER110	111.4	2.2e-31	110	489	8364	8688	+
CVe.Carnivore.Felis_catus.2	2	L2	105.4	7.3e-31	1768	2269	10272	9819	-
CVe.Carnivore.Felis_catus.2	2	Tigger2b_Pri	201.4	4.2e-59	792	1067	11579	11846	+
CVe.Carnivore.Felis_catus.2	2	Charlie7	258.8	8.4e-77	1488	2236	13681	12983	-
CVe.Carnivore.Felis_catus.2	2	Charlie7	103.6	4.9e-30	1	342	14004	13686	-
CVe.Carnivore.Panthera_tigris_altaica.2	2	Charlie7	107.7	2.9e-31	1	371	429	767	+
CVe.Carnivore.Panthera_tigris_altaica.2	2	Charlie7	256	5.9e-76	1488	2235	751	1444	+
CVe.Carnivore.Panthera_tigris_altaica.2	2	Tigger2b_Pri	200.4	8.2e-59	792	1067	2856	2590	-
CVe.Carnivore.Panthera_tigris_altaica.2	2	L2	124.2	1.6e-36	1680	2316	4003	4565	+
CVe.Carnivore.Panthera_tigris_altaica.2	2	MER110	108.9	1.2e-30	109	489	6021	5696	-
CVe.Carnivore.Panthera_tigris_altaica.2	2	L1MA10_3end	248.2	3.7e-73	325	752	9784	9290	-
CVe.Carnivore.Ursus_maritimus.2	2	LTR33	169.2	5.8e-49	2	513	231	690	+
CVe.Carnivore.Ursus_maritimus.2	2	Charlie7	163.8	3.4e-48	1482	1894	1697	2069	+
CVe.Carnivore.Ursus_maritimus.2	2	Tigger2b_Pri	168.1	4.5e-49	804	1068	4141	3892	-
CVe.Carnivore.Ursus_maritimus.2	2	L2	251.2	8.7e-75	1177	2317	4259	5235	+
CVe.Carnivore.Ursus_maritimus.2	2	MER110	140.3	3.6e-40	110	489	6363	6013	-
CVe.Carnivore.Ursus_maritimus.2	2	Tigger5b	342.2	2.1e-101	4	472	10604	11095	+
CVe.Carnivore.Ursus_maritimus.2	2	MER3	124.8	2.1e-35	1	203	12908	13108	+
CVe.Carnivore.Ailuropoda_melanoleuca.3	3	L1MC3_3end	348.8	3.8e-104	1787	2401	696	1284
CVe.Carnivore.Ailuropoda_melanoleuca.3	3	MLT1K	142.6	3.7e-41	5	525	2311	1807
CVe.Carnivore.Ailuropoda_melanoleuca.3	3	L1PA16_3end	144.9	6e-42	134	314	7380	7560
CVe.Carnivore.Ailuropoda_melanoleuca.3	3	L1MA4_3end	107.2	1.2e-30	537	683	7592	7738
CVe.Carnivore.Leptonychotes_weddellii.3.txt	3	MER34C_v	316.5	1.2e-93	39	506	158	618	+
CVe.Carnivore.Leptonychotes_weddellii.3.txt	3	L1MC3_3end	162.5	7.7e-48	547	927	618	932	+
CVe.Carnivore.Leptonychotes_weddellii.3.txt	3	MER34	144.5	1.5e-41	12	539	959	1462	+
CVe.Carnivore.Leptonychotes_weddellii.3.txt	3	L1MC3_3end	382.4	4.1e-114	931	1692	1466	2161	+
CVe.Carnivore.Leptonychotes_weddellii.3.txt	3	L1MC3_3end	359.7	2.8e-107	1787	2419	2547	3140	+
CVe.Carnivore.Leptonychotes_weddellii.3.txt	3	MLT1K	152.9	3.8e-44	11	595	4092	3488	-
CVe.Carnivore.Leptonychotes_weddellii.3.txt	3	L1MA4_3end	221.3	5.8e-65	134	395	9317	9578	+
CVe.Carnivore.Lycaon_pictus.3	3	L1MA10_3end	100.1	1.9e-28	496	690	1439	1631	+
CVe.Carnivore.Lycaon_pictus.3	3	L1MC3_3end	326	3.8e-97	1786	2401	12069	11492	-
CVe.Carnivore.Lycaon_pictus.3	3	L1MC3_3end	145.1	1.4e-42	549	937	13744	13427	-
CVe.Carnivore.Lycaon_pictus.3	3	MER34C_v	280.9	6.8e-83	40	512	14183	13741	-
CVe.Carnivore.Neomonachus_schauinslandi.3	3	L1MA4_3end	427.8	2.2e-127	134	683	5023	4477	-
CVe.Carnivore.Neomonachus_schauinslandi.3	3	MLT1K	138.4	7.6e-40	11	591	10259	10833	+
CVe.Carnivore.Neomonachus_schauinslandi.3	3	L1MC3_3end	356.1	2.8e-106	1821	2418	11961	11397	-
CVe.Carnivore.Ursus_maritimus.3	3	MER34	146.5	3.8e-42	50	539	434	921	+
CVe.Carnivore.Ursus_maritimus.3	3	L1MC3_3end	426.4	2.2e-127	927	1783	921	1688	+
CVe.Carnivore.Ursus_maritimus.3	3	L1MC3_3end	352.8	3.3e-105	1686	2400	2184	2839	+
CVe.Carnivore.Ursus_maritimus.3	3	L1MA4_3end	418.9	1.2e-124	134	682	9379	9927	+
CVe.Carnivore.Ursus_maritimus.3	3	L1MB4_3end	316.4	9.8e-94	4	820	13669	14410	+
CVe.Carnivore.Ailuropoda_melanoleuca.4.2	4	L2b_3end	119.8	5.5e-34	22	417	1131	716
CVe.Carnivore.Ailuropoda_melanoleuca.4.2	4	L2	124.6	8.6e-37	2635	3079	1421	984
CVe.Carnivore.Ailuropoda_melanoleuca.4.2	4	MLT1K	101.2	1.2e-28	278	594	2220	2470
CVe.Carnivore.Ailuropoda_melanoleuca.4.2	4	MLT1O	112.4	7.8e-32	87	388	9962	10244
CVe.Carnivore.Ailuropoda_melanoleuca.4.3	4	L1MEj_5end	114.9	1.6e-33	1528	2068	1024	1624
CVe.Carnivore.Ailuropoda_melanoleuca.4.3	4	L1MA9_3end	113	1.8e-32	513	786	1890	2199
CVe.Carnivore.Ailuropoda_melanoleuca.4.3	4	L1M3_orf2	155	6.8e-46	2151	2471	2566	2876
CVe.Carnivore.Ailurus_fulgens.4.1.txt	4	L1MA4A_3end	388.9	1.5e-115	79	724	740	101	-
CVe.Carnivore.Ailurus_fulgens.4.1.txt	4	L1MA9_3end	391.2	2.4e-116	79	711	740	112	-
CVe.Carnivore.Ailurus_fulgens.4.1.txt	4	L1MA4_3end	391.4	2.6e-116	79	677	740	143	-
CVe.Carnivore.Ailurus_fulgens.4.1.txt	4	L1M3_orf2	171.4	1.1e-50	2151	2493	9914	9580	-
CVe.Carnivore.Ailurus_fulgens.4.2.txt	4	L1MB3_3end	281.1	4.9e-83	296	910	11387	10853	-
CVe.Carnivore.Ailurus_fulgens.4.2.txt	4	L1MB5_3end	288.2	3.1e-85	5	576	11939	11385	-
CVe.Carnivore.Ailurus_fulgens.4.2.txt	4	L1M4_orf2	141.8	8.3e-42	3044	3294	12044	11796	-
CVe.Carnivore.Ailurus_fulgens.4.2.txt	4	L1M4_orf2	219.8	2.6e-65	2679	3060	12621	12246	-
CVe.Carnivore.Ailurus_fulgens.4.2.txt	4	L1M4_orf2	304.8	6.5e-91	1908	2634	13654	12972	-
CVe.Carnivore.Ailurus_fulgens.4.3.txt	4	PABL_B-int	161	3.4e-48	6219	6765	796	1364	+
CVe.Carnivore.Ailurus_fulgens.4.3.txt	4	HERV30	127.6	2.5e-38	7533	7853	1810	2116	+
CVe.Carnivore.Ailurus_fulgens.4.3.txt	4	L1M3_orf2	106.5	4e-31	2151	2465	9542	9256	-
CVe.Carnivore.Ailurus_fulgens.4.3.txt	4	L1MB3_3end	299.9	1e-88	296	924	11224	10675	-
CVe.Carnivore.Ailurus_fulgens.4.3.txt	4	L1MB5_3end	284.6	3.7e-84	5	576	11778	11222	-
CVe.Carnivore.Ailurus_fulgens.4.3.txt	4	L1M4_orf2	139.1	5.6e-41	3046	3294	11881	11632	-
CVe.Carnivore.Ailurus_fulgens.4.3.txt	4	L1M4_orf2	249.7	2.6e-74	2587	3062	12631	12077	-
CVe.Carnivore.Ailurus_fulgens.4.3.txt	4	L1M4_orf2	249.1	3.9e-74	1908	2437	13712	13219	-
CVe.Carnivore.Ailurus_fulgens.4.4.txt	4	L1M3_orf2	749.2	8.2e-225	2155	3288	1303	193	-
CVe.Carnivore.Ailurus_fulgens.4.4.txt	4	L1M3_orf2	157.5	1.6e-46	2151	2624	9559	9117	-
CVe.Carnivore.Ailurus_fulgens.4.4.txt	4	L1MB3_3end	276.2	1.4e-81	295	923	11459	10918	-
CVe.Carnivore.Ailurus_fulgens.4.4.txt	4	L1MB5_3end	315.3	2e-93	4	576	12004	11456	-
CVe.Carnivore.Ailurus_fulgens.4.4.txt	4	L1M4_orf2	171.4	1e-50	3040	3294	12112	11862	-
CVe.Carnivore.Ailurus_fulgens.4.4.txt	4	L1MA10_3end	152	4.1e-44	485	745	12667	12333	-
CVe.Carnivore.Ailurus_fulgens.4.4.txt	4	L1M4_orf2	222.3	4.7e-66	2679	3061	13173	12804	-
CVe.Carnivore.Ailurus_fulgens.4.4.txt	4	L1M4_orf2	368.1	5.4e-110	1914	2688	14031	13265	-
CVe.Carnivore.Canis_familiaris.1	4	L1MC_orf2	943.1	2.4e-283	1958	3287	8297	6981	-
CVe.Carnivore.Enhydra_lutris.4.1	4	L1MD_orf2	408.9	2.9e-122	1825	2456	957	1606	+
CVe.Carnivore.Enhydra_lutris.4.1	4	L1M2_orf2	149.2	4.8e-44	2155	2626	4691	5131	+
CVe.Carnivore.Enhydra_lutris.4.1	4	L1MA4_3end	277.5	6.5e-82	80	562	13953	14452	+
CVe.Carnivore.Enhydra_lutris.4.10	4	L1MA9_3end	405.2	1.4e-120	3	749	3177	2398	-
CVe.Carnivore.Enhydra_lutris.4.10	4	L1M3_orf2	405	4.3e-121	2523	3288	3797	3040	-
CVe.Carnivore.Enhydra_lutris.4.10	4	L1MA9_3end	353.9	4.6e-105	79	721	4694	4059	-
CVe.Carnivore.Enhydra_lutris.4.10	4	L1MC3_3end	359.4	3.4e-107	1375	2197	12565	11739	-
CVe.Carnivore.Enhydra_lutris.4.10	4	L1MA9_3end	255.4	2.5e-75	446	944	13447	12927	-
CVe.Carnivore.Enhydra_lutris.4.10	4	L1MA9_3end	136.3	2.4e-39	208	461	13881	13635	-
CVe.Carnivore.Enhydra_lutris.4.11	4	L1M4_orf2	160.3	2.3e-47	1909	2274	970	1327	+
CVe.Carnivore.Enhydra_lutris.4.11	4	L1M4_orf2	205.9	4.1e-61	2243	2690	1498	1934	+
CVe.Carnivore.Enhydra_lutris.4.11	4	L1M4_orf2	221.5	8.4e-66	2679	3061	2022	2398	+
CVe.Carnivore.Enhydra_lutris.4.11	4	L1M4_orf2	163.3	2.8e-48	3042	3294	2590	2838	+
CVe.Carnivore.Enhydra_lutris.4.11	4	L1MB5_3end	291.9	2.4e-86	5	575	2697	3254	+
CVe.Carnivore.Enhydra_lutris.4.11	4	L1MB3_3end	249.9	1.3e-73	297	841	3254	3722	+
CVe.Carnivore.Enhydra_lutris.4.11	4	L1M3_orf2	148.6	8.1e-44	2151	2712	4885	5406	+
CVe.Carnivore.Enhydra_lutris.4.11	4	L1MA9_3end	326.4	9.6e-97	80	717	13818	14437	+
CVe.Carnivore.Enhydra_lutris.4.12	4	L1MA9_3end	405.6	1.2e-120	3	756	2612	1816	-
CVe.Carnivore.Enhydra_lutris.4.12	4	L1M3_orf2	151.2	1.4e-44	3004	3288	2753	2469	-
CVe.Carnivore.Enhydra_lutris.4.12	4	L1M3_orf2	282.7	3.1e-84	2491	3019	3491	2956	-
CVe.Carnivore.Enhydra_lutris.4.12	4	L1MA9_3end	347.8	3.2e-103	80	713	4334	3719	-
CVe.Carnivore.Enhydra_lutris.4.12	4	L1MA4_3end	350.5	5.8e-104	80	677	4334	3752	-
CVe.Carnivore.Enhydra_lutris.4.12	4	L1MA4_3end	201.2	7.2e-59	415	680	11647	11912	+
CVe.Carnivore.Enhydra_lutris.4.12	4	L1MC3_3end	321	1.3e-95	1376	2138	13264	12548	-
CVe.Carnivore.Enhydra_lutris.4.12	4	L1MA9_3end	179.5	2.1e-52	704	1059	13637	13294	-
CVe.Carnivore.Enhydra_lutris.4.12	4	L1MA9_3end	252.7	1.7e-74	190	643	14088	13631	-
CVe.Carnivore.Enhydra_lutris.4.12	4	L1MA4_3end	139.9	2.2e-40	416	682	14579	14326	-
CVe.Carnivore.Enhydra_lutris.4.12	4	L1MA2_3end	136.8	1.7e-39	415	695	14580	14313	-
CVe.Carnivore.Enhydra_lutris.4.13	4	L1M3_orf2	141.3	1.3e-41	2151	2493	9597	9265	-
CVe.Carnivore.Enhydra_lutris.4.13	4	L1MB3_3end	276.9	8.7e-82	296	905	11290	10760	-
CVe.Carnivore.Enhydra_lutris.4.13	4	L1MB5_3end	171.5	5.6e-50	161	575	11727	11289	-
CVe.Carnivore.Enhydra_lutris.4.13	4	L1M4_orf2	148.7	6.9e-44	3043	3293	12106	11863	-
CVe.Carnivore.Enhydra_lutris.4.13	4	L1M4_orf2	212.7	3.6e-63	2680	3053	12678	12311	-
CVe.Carnivore.Enhydra_lutris.4.13	4	L1M4_orf2	368.5	4.1e-110	1909	2686	13535	12772	-
CVe.Carnivore.Enhydra_lutris.4.14	4	L1MA9_3end	135.4	4.4e-39	2	363	335	13	-
CVe.Carnivore.Enhydra_lutris.4.14	4	L1M3_orf2	213.3	2.6e-63	2695	3288	750	217	-
CVe.Carnivore.Enhydra_lutris.4.14	4	L1M3_orf2	146.8	2.8e-43	2153	2677	9760	9278	-
CVe.Carnivore.Enhydra_lutris.4.14	4	L1MC3_3end	342.7	3.6e-102	1367	2194	13701	12939	-
CVe.Carnivore.Enhydra_lutris.4.14	4	L1MA9_3end	197.2	9.4e-58	657	1021	14307	13959	-
CVe.Carnivore.Enhydra_lutris.4.2	4	L1M4_orf2	353.7	1.2e-105	1916	2650	2150	2866	+
CVe.Carnivore.Enhydra_lutris.4.2	4	L1M4_orf2	209.1	4.4e-62	2679	3061	3207	3638	+
CVe.Carnivore.Enhydra_lutris.4.2	4	L1M4_orf2	141.2	1.3e-41	3045	3294	3835	4089	+
CVe.Carnivore.Enhydra_lutris.4.2	4	L1MB5_3end	244.4	5.2e-72	6	576	3940	4541	+
CVe.Carnivore.Enhydra_lutris.4.2	4	L1MB3_3end	269	2.1e-79	295	927	4538	5085	+
CVe.Carnivore.Enhydra_lutris.4.2	4	L1MA4_3end	351.7	2.5e-104	68	678	13893	14500	+
CVe.Carnivore.Enhydra_lutris.4.3	4	L1M4_orf2	354.9	5.2e-106	1909	2688	791	1582	+
CVe.Carnivore.Enhydra_lutris.4.3	4	L1M4_orf2	214.1	1.4e-63	2679	3062	1669	2050	+
CVe.Carnivore.Enhydra_lutris.4.3	4	L1M4_orf2	155.1	8.5e-46	3055	3294	2465	2700	+
CVe.Carnivore.Enhydra_lutris.4.3	4	L1MB5_3end	283.3	9.3e-84	5	575	2559	3111	+
CVe.Carnivore.Enhydra_lutris.4.3	4	L1MB3_3end	305.7	1.7e-90	295	907	3109	3644	+
CVe.Carnivore.Enhydra_lutris.4.3	4	L1M3_orf2	136.1	4.8e-40	2151	2545	4798	5162	+
CVe.Carnivore.Enhydra_lutris.4.3	4	L1MA4_3end	353.9	5.5e-105	63	716	13573	14233	+
CVe.Carnivore.Enhydra_lutris.4.4	4	L1M3_orf2	221.2	1.1e-65	2900	3288	212	599	+
CVe.Carnivore.Enhydra_lutris.4.4	4	L1MA6_3end	456	9e-136	4	682	454	1161	+
CVe.Carnivore.Enhydra_lutris.4.4	4	L1M4_orf2	204.5	1.1e-60	2682	3056	1428	1794	+
CVe.Carnivore.Enhydra_lutris.4.4	4	L1MA4_3end	121	1.2e-34	489	680	2006	2199	+
CVe.Carnivore.Enhydra_lutris.4.4	4	L1M4_orf2	133.9	2e-39	3068	3294	2491	2710	+
CVe.Carnivore.Enhydra_lutris.4.4	4	L1MB5_3end	272.2	2.1e-80	6	575	2573	3117	+
CVe.Carnivore.Enhydra_lutris.4.4	4	L1MB3_3end	316.5	9.9e-94	296	910	3116	3651	+
CVe.Carnivore.Enhydra_lutris.4.4	4	L1M3_orf2	129.2	6e-38	2151	2712	4806	5313	+
CVe.Carnivore.Enhydra_lutris.4.4	4	L1MA10_3end	479.8	4.4e-143	2	748	14085	13275	-
CVe.Carnivore.Enhydra_lutris.4.4	4	L1M3_orf2	468	4.7e-140	2604	3288	14621	13938	-
CVe.Carnivore.Enhydra_lutris.4.5	4	L1M4_orf2	387.2	9.9e-116	1909	2688	1023	1785	+
CVe.Carnivore.Enhydra_lutris.4.5	4	L1M4_orf2	221.1	1e-65	2679	3060	1873	2241	+
CVe.Carnivore.Enhydra_lutris.4.5	4	L1M4_orf2	149.4	4.3e-44	3043	3294	2449	2697	+
CVe.Carnivore.Enhydra_lutris.4.5	4	L1MB5_3end	273.1	1.1e-80	4	576	2554	3147	+
CVe.Carnivore.Enhydra_lutris.4.5	4	L1MB3_3end	287.7	4.9e-85	295	907	3144	3680	+
CVe.Carnivore.Enhydra_lutris.4.5	4	L1M3_orf2	128.5	9.3e-38	2151	2492	4871	5187	+
CVe.Carnivore.Enhydra_lutris.4.5	4	L1MA10_3end	261.1	4.9e-77	82	675	12590	13125	+
CVe.Carnivore.Enhydra_lutris.4.5	4	L1MA9_3end	259.9	1.1e-76	83	709	12591	13156	+
CVe.Carnivore.Enhydra_lutris.4.5	4	L1M3_orf2	434.9	4.3e-130	2519	3288	13424	14183	+
CVe.Carnivore.Enhydra_lutris.4.5	4	L1MA9_3end	268.6	2.7e-79	2	411	14037	14441	+
CVe.Carnivore.Enhydra_lutris.4.6	4	L1M4a2_5end	107.7	2.3e-31	37	482	1318	1736	+
CVe.Carnivore.Enhydra_lutris.4.6	4	MER34	207.5	1.3e-60	7	540	2218	2740	+
CVe.Carnivore.Enhydra_lutris.4.6	4	MER21C	109.8	2.1e-31	481	700	3353	3144	-
CVe.Carnivore.Enhydra_lutris.4.6	4	L1M4_orf2	268.7	4.9e-80	2201	2687	3775	4250	+
CVe.Carnivore.Enhydra_lutris.4.6	4	L1M4_orf2	179.9	2.9e-53	2678	3031	4340	4684	+
CVe.Carnivore.Enhydra_lutris.4.6	4	L1M3_orf2	237.1	1.7e-70	676	1186	11825	12317	+
CVe.Carnivore.Enhydra_lutris.4.6	4	L1M3_orf2	194.9	9.4e-58	2915	3288	12337	12707	+
CVe.Carnivore.Enhydra_lutris.4.6	4	L1MA4_3end	432.4	1.1e-128	5	679	12564	13231	+
CVe.Carnivore.Enhydra_lutris.4.7	4	MLT1D	115.8	6.8e-33	256	505	1175	1401	+
CVe.Carnivore.Enhydra_lutris.4.7	4	L1MB5_3end	243.7	9e-72	29	574	11843	11328	-
CVe.Carnivore.Enhydra_lutris.4.7	4	L1M4_orf2	429	2.5e-128	1908	2884	13035	12022	-
CVe.Carnivore.Enhydra_lutris.4.8	4	L1M3_orf2	184.2	1.5e-54	2569	2838	10175	9910	-
CVe.Carnivore.Enhydra_lutris.4.8	4	L1MA4_3end	172.6	3e-50	341	711	13793	13440	-
CVe.Carnivore.Enhydra_lutris.4.8	4	L1MA9_3end	226.8	1.1e-66	2	341	14295	13968	-
CVe.Carnivore.Enhydra_lutris.4.8	4	L1M3_orf2	143	4e-42	3017	3287	14420	14148	-
CVe.Carnivore.Enhydra_lutris.4.9	4	L1MB3_3end	300.1	8.7e-89	298	928	11683	11151	-
CVe.Carnivore.Enhydra_lutris.4.9	4	L1MA6_3end	501.1	2e-149	2	766	12703	11887	-
CVe.Carnivore.Enhydra_lutris.4.9	4	L1M3_orf2	662.1	1.5e-198	2307	3287	13538	12556	-
CVe.Carnivore.Enhydra_lutris.4.9	4	L1M3_orf2	403.2	1.6e-120	1755	2320	14294	13737	-
CVe.Carnivore.Felis_catus.4.1	4	L1MA9_3end	340.8	4.1e-101	1	602	11067	10418	-
CVe.Carnivore.Felis_catus.4.1	4	L1M3_orf2	684.2	3.2e-205	2129	3288	12126	10919	-
CVe.Carnivore.Felis_catus.4.1	4	L1MA4_3end	356.2	1.1e-105	236	783	12515	13111	+
CVe.Carnivore.Felis_catus.4.1	4	L1M2_orf2	249.4	3e-74	1446	1842	12517	12126	-
CVe.Carnivore.Leptonychotes_weddellii.4.1	4	L1MA9_3end	461.9	6.2e-138	359	1029	555	1282	+
CVe.Carnivore.Leptonychotes_weddellii.4.1	4	MLT1K	161.3	5.8e-47	87	595	4691	4213	-
CVe.Carnivore.Leptonychotes_weddellii.4.1	4	L1MC4_3end	265.9	2.5e-79	2274	2788	6933	6437	-
CVe.Carnivore.Leptonychotes_weddellii.4.2	4	MER58C	106.3	1.3e-29	2	215	2014	2194	+
CVe.Carnivore.Leptonychotes_weddellii.4.2	4	Charlie1a	140.7	7.4e-41	5	288	7397	7673	+
CVe.Carnivore.Leptonychotes_weddellii.4.2	4	Charlie1a	387.8	2e-115	273	922	8043	8654	+
CVe.Carnivore.Leptonychotes_weddellii.4.2	4	MER34C2	102.5	7.6e-29	202	555	8957	9282	+
CVe.Carnivore.Leptonychotes_weddellii.4.2	4	Charlie1	387.5	1.1e-115	2247	2766	9285	9820	+
CVe.Carnivore.Leptonychotes_weddellii.4.2	4	Kanga11a	259.9	1.5e-76	11	953	12120	12920	+
CVe.Carnivore.Leptonychotes_weddellii.4.3	4	MLT1D	115.2	1e-32	269	505	596	795	+
CVe.Carnivore.Leptonychotes_weddellii.4.3	4	L1M3_orf2	171.6	9.3e-51	2151	2561	9982	9579	-
CVe.Carnivore.Leptonychotes_weddellii.4.3	4	L1M4_orf2	119.8	3.6e-35	3043	3251	11515	11312	-
CVe.Carnivore.Leptonychotes_weddellii.4.3	4	L1M4_orf2	410.4	9.5e-123	1908	2688	12925	12170	-
CVe.Carnivore.Lycaon_pictus.4.1	4	L1M3_orf2	101.5	1.2e-29	2246	2558	5	309	+
CVe.Carnivore.Mustela_putorius.4.10.txt	4	L1M4_orf2	338.7	3.9e-101	1909	2683	486	1261	+
CVe.Carnivore.Mustela_putorius.4.10.txt	4	L1MD_orf2	335.1	5.3e-100	1913	3056	490	1716	+
CVe.Carnivore.Mustela_putorius.4.10.txt	4	L1M4_orf2	153	3.7e-45	3043	3293	1914	2158	+
CVe.Carnivore.Mustela_putorius.4.10.txt	4	L1MB5_3end	137.6	9.8e-40	5	329	2018	2344	+
CVe.Carnivore.Mustela_putorius.4.10.txt	4	L1MB5_3end	120.3	1.6e-34	319	576	2543	2797	+
CVe.Carnivore.Mustela_putorius.4.10.txt	4	L1MB3_3end	209.7	1.8e-61	296	907	2795	3313	+
CVe.Carnivore.Mustela_putorius.4.11.txt	4	L1M4_orf2	360.2	1.3e-107	1909	2688	2257	3020	+
CVe.Carnivore.Mustela_putorius.4.11.txt	4	L1M4_orf2	195.5	5.4e-58	2679	3061	3108	3458	+
CVe.Carnivore.Mustela_putorius.4.11.txt	4	L1M4_orf2	145.7	5.8e-43	3037	3294	3663	3917	+
CVe.Carnivore.Mustela_putorius.4.11.txt	4	L1MB4_3end	102.1	5.4e-29	4	239	3774	4003	+
CVe.Carnivore.Mustela_putorius.4.11.txt	4	L1MB5_3end	169	3.1e-49	251	576	4219	4535	+
CVe.Carnivore.Mustela_putorius.4.11.txt	4	L1MB3_3end	255.4	2.7e-75	341	907	4804	5297	+
CVe.Carnivore.Mustela_putorius.4.11.txt	4	L1MA10_3end	281.1	4.4e-83	82	711	12218	12794	+
CVe.Carnivore.Mustela_putorius.4.11.txt	4	L1M3_orf2	415.5	3e-124	2519	3288	13060	13809	+
CVe.Carnivore.Mustela_putorius.4.11.txt	4	L1MA9_3end	432.1	1.1e-128	3	687	13663	14356	+
CVe.Carnivore.Mustela_putorius.4.12	4	L1M4_orf2	290.9	9.8e-87	2009	2688	807	1480	+
CVe.Carnivore.Mustela_putorius.4.12	4	L1M4_orf2	195.6	5.3e-58	2677	3058	1569	1944	+
CVe.Carnivore.Mustela_putorius.4.12	4	L1MB5_3end	258.6	2.8e-76	66	575	2427	2928	+
CVe.Carnivore.Mustela_putorius.4.12	4	L1MB3_3end	298.4	2.8e-88	291	921	2919	3463	+
CVe.Carnivore.Mustela_putorius.4.12	4	L1M3_orf2	132.3	6.5e-39	2172	2493	4835	5150	+
CVe.Carnivore.Mustela_putorius.4.12	4	L1MA4_3end	348.5	2.4e-103	80	674	13769	14363	+
CVe.Carnivore.Mustela_putorius.4.13	4	L1M3_orf2	126.6	3.4e-37	2153	2469	9576	9271	-
CVe.Carnivore.Mustela_putorius.4.14	4	L1MA4_3end	297.6	5.4e-88	238	681	475	918	+
CVe.Carnivore.Mustela_putorius.4.14	4	MER34	180.8	1.6e-52	8	540	3356	3855	+
CVe.Carnivore.Mustela_putorius.4.14	4	MER21C	101.7	6e-29	479	700	4439	4227	-
CVe.Carnivore.Mustela_putorius.4.14	4	L1M4_orf2	103.4	3.1e-30	2777	3032	4850	5095	+
CVe.Carnivore.Mustela_putorius.4.14	4	L1M3_orf2	232.3	4.9e-69	676	1186	11766	12255	+
CVe.Carnivore.Mustela_putorius.4.14	4	L1M3_orf2	173.3	2.9e-51	2915	3288	12275	12647	+
CVe.Carnivore.Mustela_putorius.4.14	4	L1MA10_3end	410.7	3.3e-122	4	680	12503	13172	+
CVe.Carnivore.Mustela_putorius.4.16	4	MLT1D	110.5	2.8e-31	256	505	1014	1251	+
CVe.Carnivore.Mustela_putorius.4.16	4	L1MB3_3end	109.2	4e-31	294	768	11041	10638	-
CVe.Carnivore.Mustela_putorius.4.16	4	L1MB5_3end	238	4.5e-70	65	576	11529	11037	-
CVe.Carnivore.Mustela_putorius.4.16	4	L1M4_orf2	385.1	4.1e-115	1908	2884	12721	11721	-
CVe.Carnivore.Mustela_putorius.4.17	4	L1MD3_3end	148.5	1.3e-43	8	510	11941	11391	-
CVe.Carnivore.Mustela_putorius.4.17	4	L1M4_orf2	127.9	1.3e-37	3048	3291	12045	11809	-
CVe.Carnivore.Mustela_putorius.4.17	4	L1M4_orf2	460.3	8.9e-138	1909	3054	13373	12232	-
CVe.Carnivore.Mustela_putorius.4.18	4	L1M5_orf2	138.9	6.7e-41	427	809	4352	4009	-
CVe.Carnivore.Mustela_putorius.4.18	4	L1M3_orf2	1213.5	0	1442	3288	4724	6587	+
CVe.Carnivore.Mustela_putorius.4.18	4	L1MA9_3end	207	1e-60	5	333	6448	6770	+
CVe.Carnivore.Mustela_putorius.4.18	4	L1MA9_3end	187.9	6.3e-55	62	362	13887	14185	+
CVe.Carnivore.Mustela_putorius.4.19	4	MLT1D	296.9	9.1e-88	2	505	1589	2028	+
CVe.Carnivore.Mustela_putorius.4.19	4	L1MA4_3end	159.1	3.6e-46	61	365	13191	13493	+
CVe.Carnivore.Mustela_putorius.4.19	4	L1MA9_3end	163.1	1.8e-47	335	720	13673	14049	+
CVe.Carnivore.Mustela_putorius.4.2	4	L1MA10_3end	342.4	1.3e-101	58	715	731	81	-
CVe.Carnivore.Mustela_putorius.4.2	4	L1M3_orf2	126	5e-37	2151	2471	9633	9326	-
CVe.Carnivore.Mustela_putorius.4.2	4	L1MB3_3end	246.2	1.6e-72	332	922	11293	10777	-
CVe.Carnivore.Mustela_putorius.4.2	4	L1MB5_3end	120.8	1.1e-34	232	576	11697	11310	-
CVe.Carnivore.Mustela_putorius.4.2	4	L1MB5_3end	101.5	7.8e-29	5	239	12223	11996	-
CVe.Carnivore.Mustela_putorius.4.2	4	L1M4_orf2	151.2	1.2e-44	3045	3293	12327	12084	-
CVe.Carnivore.Mustela_putorius.4.2	4	L1M4_orf2	199.2	4.2e-59	2679	2999	12975	12659	-
CVe.Carnivore.Mustela_putorius.4.2	4	L1M4_orf2	351.4	5.7e-105	1916	2650	14049	13333	-
CVe.Carnivore.Mustela_putorius.4.20	4	L1M4_orf2	368	5.9e-110	1908	2701	797	1570	+
CVe.Carnivore.Mustela_putorius.4.20	4	L1M4_orf2	219.4	3.5e-65	2679	3060	1833	2208	+
CVe.Carnivore.Mustela_putorius.4.20	4	L1M4_orf2	160.6	1.9e-47	3043	3294	2403	2650	+
CVe.Carnivore.Mustela_putorius.4.20	4	L1MB5_3end	290.2	7.5e-86	5	575	2509	3066	+
CVe.Carnivore.Mustela_putorius.4.20	4	L1MB3_3end	251	5.9e-74	294	852	3063	3542	+
CVe.Carnivore.Mustela_putorius.4.20	4	L1M3_orf2	149	6.4e-44	2151	2568	4679	5068	+
CVe.Carnivore.Mustela_putorius.4.20	4	L1MA9_3end	327.6	4e-97	80	715	13591	14204	+
CVe.Carnivore.Mustela_putorius.4.21	4	L1MA9_3end	333.4	7.1e-99	85	680	13451	14041	+
CVe.Carnivore.Mustela_putorius.4.23	4	L1M4c_5end	160.2	3.3e-47	1115	1746	1643	2234	+
CVe.Carnivore.Mustela_putorius.4.23	4	L1M3_orf2	368.2	5.5e-110	1907	2476	2638	3197	+
CVe.Carnivore.Mustela_putorius.4.23	4	L1M3_orf2	198	1e-58	2849	3288	10259	10680	+
CVe.Carnivore.Mustela_putorius.4.23	4	L1MA9_3end	404.6	2.3e-120	3	771	10535	11350	+
CVe.Carnivore.Mustela_putorius.4.23	4	L1MA10_3end	330.1	6.7e-98	144	680	13627	14164	+
CVe.Carnivore.Mustela_putorius.4.24	4	L1MA9_3end	410.3	4.4e-122	3	749	3038	2239	-
CVe.Carnivore.Mustela_putorius.4.24	4	L1M3_orf2	443.6	1.1e-132	2490	3288	3691	2894	-
CVe.Carnivore.Mustela_putorius.4.24	4	L1MA9_3end	385.3	1.5e-114	79	713	4547	3918	-
CVe.Carnivore.Mustela_putorius.4.24	4	L1MA4_3end	387.9	2.9e-115	79	677	4547	3951	-
CVe.Carnivore.Mustela_putorius.4.24	4	L1MC3_3end	347.2	1.7e-103	1358	2194	12970	12188	-
CVe.Carnivore.Mustela_putorius.4.24	4	L1MA9_3end	179.3	2.5e-52	704	1059	13315	12983	-
CVe.Carnivore.Mustela_putorius.4.24	4	L1MA9_3end	242.7	1.8e-71	190	643	13774	13309	-
CVe.Carnivore.Mustela_putorius.4.24	4	L1MA4_3end	426.1	8.7e-127	2	679	14671	14005	-
CVe.Carnivore.Mustela_putorius.4.25	4	L1M3_orf2	217.8	1.1e-64	1768	2213	479	69	-
CVe.Carnivore.Mustela_putorius.4.25	4	L1MA4_3end	125.5	5.2e-36	424	684	2260	2003	-
CVe.Carnivore.Mustela_putorius.4.25	4	L1M3_orf2	291.7	6e-87	436	1054	2833	2285	-
CVe.Carnivore.Mustela_putorius.4.25	4	L1MC3_3end	136.5	5.1e-40	1896	2192	3052	3364	+
CVe.Carnivore.Mustela_putorius.4.25	4	L1MA9_3end	181.1	6.9e-53	312	707	12437	12829	+
CVe.Carnivore.Mustela_putorius.4.25	4	L1M3_orf2	394.5	6.2e-118	2519	3288	13098	13865	+
CVe.Carnivore.Mustela_putorius.4.25	4	L1MA9_3end	289.7	1.1e-85	2	504	13718	14215	+
CVe.Carnivore.Mustela_putorius.4.26	4	L1MA10_3end	282.3	1.8e-83	2	502	2541	2049	-
CVe.Carnivore.Mustela_putorius.4.26	4	L1M3_orf2	259.5	3e-77	2743	3285	2944	2398	-
CVe.Carnivore.Mustela_putorius.4.26	4	L1MA9_3end	249	2.2e-73	85	529	4009	3563	-
CVe.Carnivore.Mustela_putorius.4.26	4	L1MC3_3end	263.9	2.1e-78	1612	2197	12291	11730	-
CVe.Carnivore.Mustela_putorius.4.26	4	L1MA9_3end	412.6	8.8e-123	189	942	13863	13093	-
CVe.Carnivore.Mustela_putorius.4.26	4	L1MA4_3end	234.3	7e-69	309	705	14486	14083	-
CVe.Carnivore.Mustela_putorius.4.27	4	L1M4_orf2	368.2	5.1e-110	1910	2688	780	1543	+
CVe.Carnivore.Mustela_putorius.4.27	4	L1M4_orf2	210.2	2e-62	2681	3059	1636	1994	+
CVe.Carnivore.Mustela_putorius.4.27	4	L1M4_orf2	144.3	1.5e-42	3046	3294	2198	2439	+
CVe.Carnivore.Mustela_putorius.4.27	4	L1MB5_3end	271.9	2.6e-80	5	576	2301	2886	+
CVe.Carnivore.Mustela_putorius.4.27	4	L1MB4_3end	146.1	2.9e-42	296	574	2884	3121	+
CVe.Carnivore.Mustela_putorius.4.27	4	L1MB3_3end	129.1	3.9e-37	563	903	3307	3612	+
CVe.Carnivore.Mustela_putorius.4.27	4	L1M3_orf2	155.6	6.2e-46	2151	2493	4774	5117	+
CVe.Carnivore.Mustela_putorius.4.28	4	L1MA10_3end	230.3	9.1e-68	4	389	379	1	-
CVe.Carnivore.Mustela_putorius.4.28	4	L1M3_orf2	183.9	1.8e-54	2915	3288	606	234	-
CVe.Carnivore.Mustela_putorius.4.28	4	L1M3_orf2	128	1.4e-37	769	1186	994	626	-
CVe.Carnivore.Mustela_putorius.4.28	4	L1M4_orf2	153.2	3.2e-45	3043	3294	2255	2499	+
CVe.Carnivore.Mustela_putorius.4.28	4	L1MB5_3end	274.3	5.1e-81	5	575	2361	2947	+
CVe.Carnivore.Mustela_putorius.4.28	4	L1MB3_3end	270.3	9e-80	296	908	2946	3480	+
CVe.Carnivore.Mustela_putorius.4.28	4	L1M3_orf2	122.1	7.7e-36	2151	2493	4826	5161	+
CVe.Carnivore.Mustela_putorius.4.29	4	L1M3_orf2	146.8	2.9e-43	2152	2493	9530	9199	-
CVe.Carnivore.Mustela_putorius.4.29	4	L1MB3_3end	238.2	4.5e-70	296	903	11192	10667	-
CVe.Carnivore.Mustela_putorius.4.29	4	L1MB5_3end	163.5	1.4e-47	153	576	11595	11190	-
CVe.Carnivore.Mustela_putorius.4.29	4	PRIMA41-int	102.3	1.1e-30	7070	7731	14113	13465	-
CVe.Carnivore.Mustela_putorius.4.29	4	ERV24B_Prim	185.5	1.2e-55	6716	7205	14294	13808	-
CVe.Carnivore.Mustela_putorius.4.3	4	MLT1A0	183.7	2.4e-53	5	365	1167	806	-
CVe.Carnivore.Mustela_putorius.4.3	4	L1M3_orf2	120	3.3e-35	2150	2492	4540	4867	+
CVe.Carnivore.Mustela_putorius.4.3	4	L1MA9_3end	262.4	1.9e-77	80	541	14074	14535	+
CVe.Carnivore.Mustela_putorius.4.30	4	L1M4_orf2	116.3	4.2e-34	3094	3294	2	202	+
CVe.Carnivore.Mustela_putorius.4.30	4	L1MA10_3end	253.8	7.5e-75	2	356	54	411	+
CVe.Carnivore.Mustela_putorius.4.30	4	L1MA9_3end	195.2	3.8e-57	343	752	596	982	+
CVe.Carnivore.Mustela_putorius.4.30	4	L1MA9_3end	499.2	5.9e-149	190	1058	1184	2071	+
CVe.Carnivore.Mustela_putorius.4.30	4	L1MC3_3end	300.7	1.7e-89	1376	2142	2100	2771	+
CVe.Carnivore.Mustela_putorius.4.30	4	L1MA9_3end	327	6.2e-97	79	713	10315	10928	+
CVe.Carnivore.Mustela_putorius.4.30	4	L1M3_orf2	421.9	3.5e-126	2522	3288	11190	11947	+
CVe.Carnivore.Mustela_putorius.4.30	4	L1MA10_3end	430.4	3.4e-128	4	745	11805	12622	+
CVe.Carnivore.Mustela_putorius.4.30	4	L1MA9_3end	427	3.9e-127	5	770	11806	12646	+
CVe.Carnivore.Mustela_putorius.4.31	4	L1M4_orf2	146.2	4e-43	1910	2262	3697	4040	+
CVe.Carnivore.Mustela_putorius.4.31	4	L1MC_orf2	198.1	9.2e-59	2254	3000	4252	5086	+
CVe.Carnivore.Mustela_putorius.4.31	4	L1MA10_3end	188.3	4.4e-55	263	756	12386	11820	-
CVe.Carnivore.Mustela_putorius.4.32	4	L1MA9_3end	172.2	3.4e-50	611	1024	6	366	+
CVe.Carnivore.Mustela_putorius.4.32	4	L1MC3_3end	279.5	4.1e-83	1530	2525	955	1811	+
CVe.Carnivore.Mustela_putorius.4.32	4	L1M3_orf2	130.9	1.7e-38	2153	2483	4771	5090	+
CVe.Carnivore.Mustela_putorius.4.32	4	L1M3_orf2	182.3	5.5e-54	2699	3278	13701	14224	+
CVe.Carnivore.Mustela_putorius.4.4	4	L1M3_orf2	126.2	2.7e-37	2964	3214	2610	2858	+
CVe.Carnivore.Mustela_putorius.4.5	4	L1M4_orf2	520.6	5.8e-156	1914	3060	986	2185	+
CVe.Carnivore.Mustela_putorius.4.5	4	L1M4_orf2	156.8	2.5e-46	3043	3294	2403	2647	+
CVe.Carnivore.Mustela_putorius.4.5	4	L1MB5_3end	281	4.7e-83	5	575	2509	3062	+
CVe.Carnivore.Mustela_putorius.4.5	4	L1MB3_3end	301.1	4.3e-89	296	926	3061	3611	+
CVe.Carnivore.Mustela_putorius.4.5	4	L1M3_orf2	128.8	7.2e-38	2151	2467	4743	5053	+
CVe.Carnivore.Mustela_putorius.4.5	4	L1M3_orf2	282.3	4e-84	2800	3288	11355	11839	+
CVe.Carnivore.Mustela_putorius.4.5	4	L1MA6_3end	466.4	6.3e-139	2	755	11691	12470	+
CVe.Carnivore.Mustela_putorius.4.5	4	L1M3_orf2	212.1	6e-63	2827	3288	12587	13039	+
CVe.Carnivore.Mustela_putorius.4.5	4	L1MA9_3end	409.7	6.3e-122	3	776	12899	13722	+
CVe.Carnivore.Mustela_putorius.4.6	4	L1MA9_3end	312.8	1.2e-92	79	745	671	24	-
CVe.Carnivore.Mustela_putorius.4.6	4	L1MA4_3end	315.1	2.7e-93	72	677	677	66	-
CVe.Carnivore.Mustela_putorius.4.6	4	L1M3_orf2	120.2	2.9e-35	2151	2469	9415	9107	-
CVe.Carnivore.Mustela_putorius.4.6	4	L1MB3_3end	276.7	1e-81	297	898	11087	10575	-
CVe.Carnivore.Mustela_putorius.4.6	4	L1MB5_3end	290.1	7.9e-86	5	575	11641	11087	-
CVe.Carnivore.Mustela_putorius.4.6	4	L1M4_orf2	155.6	5.7e-46	3043	3294	11750	11500	-
CVe.Carnivore.Mustela_putorius.4.6	4	L1M4_orf2	202	6.2e-60	2677	3060	12567	12187	-
CVe.Carnivore.Mustela_putorius.4.6	4	L1M4_orf2	320.1	1.6e-95	1909	2654	13448	12720	-
CVe.Carnivore.Mustela_putorius.4.8	4	L1MA4_3end	499	8e-149	1	754	11183	11925	+
CVe.Carnivore.Mustela_putorius.4.8	4	L1MA9_3end	219.1	2.4e-64	1	321	13177	12870	-
CVe.Carnivore.Mustela_putorius.4.8	4	L1MA9_3end	114.6	8.1e-33	391	633	13909	14154	+
CVe.Carnivore.Mustela_putorius.4.8	4	L1M3_orf2	559.7	1e-167	2391	3288	13909	13028	-
CVe.Carnivore.Mustela_putorius.4.9	4	L1M3_orf2	201	1.3e-59	2885	3288	2	402	+
CVe.Carnivore.Mustela_putorius.4.9	4	L1MA9_3end	417.6	2.6e-124	4	680	259	960	+
CVe.Carnivore.Mustela_putorius.4.9	4	L1M4_orf2	221.8	6.6e-66	2682	3056	1230	1601	+
CVe.Carnivore.Mustela_putorius.4.9	4	L1MA4_3end	102.1	6e-29	489	680	1909	2096	+
CVe.Carnivore.Mustela_putorius.4.9	4	L1M4_orf2	122.3	6.5e-36	3067	3293	2380	2599	+
CVe.Carnivore.Mustela_putorius.4.9	4	L1MB5_3end	226.7	1.1e-66	6	575	2463	3045	+
CVe.Carnivore.Mustela_putorius.4.9	4	L1MB3_3end	315.8	1.6e-93	297	910	3045	3579	+
CVe.Carnivore.Mustela_putorius.4.9	4	L1M3_orf2	117.7	1.7e-34	2151	2456	4733	5029	+
CVe.Carnivore.Mustela_putorius.4.9	4	L1MA10_3end	505.9	5.4e-151	2	869	13804	12866	-
CVe.Carnivore.Mustela_putorius.4.9	4	L1M3_orf2	424.9	4.3e-127	2649	3288	14286	13656	-
CVe.Carnivore.Neomonachus_schauinslandi.4.1	4	L1MA9_3end	466.6	4.3e-139	359	1029	547	1273	+
CVe.Carnivore.Neomonachus_schauinslandi.4.1	4	MLT1K	161.2	1.2e-46	87	595	4643	4165	-
CVe.Carnivore.Neomonachus_schauinslandi.4.1	4	L1MC4_3end	273	3.3e-81	2274	2788	6876	6381	-
CVe.Carnivore.Neomonachus_schauinslandi.4.3	4	Kanga11a	267	1.1e-78	11	953	2410	1600	-
CVe.Carnivore.Neomonachus_schauinslandi.4.3	4	Charlie1	385.8	3.5e-115	2246	2766	5474	4941	-
CVe.Carnivore.Neomonachus_schauinslandi.4.3	4	Charlie1a	537.6	1.4e-160	5	921	6968	6102	-
CVe.Carnivore.Neomonachus_schauinslandi.4.3	4	MER58C	104.5	4.8e-29	2	215	11959	11782	-
CVe.Carnivore.Neomonachus_schauinslandi.4.8	4	L1M2_5end	215.1	6.2e-64	2265	2678	459	50	-
CVe.Carnivore.Neomonachus_schauinslandi.4.8	4	MLT1D	127.1	2.6e-36	269	505	1758	1965	+
CVe.Carnivore.Neomonachus_schauinslandi.4.8	4	L1M3_orf2	851.5	1.2e-255	1536	2664	13240	14360	+
CVe.Carnivore.Odobenus_rosmarus.4.1	4	L1M3_orf2	103.4	3.4e-30	2151	2469	69	372	+
CVe.Carnivore.Odobenus_rosmarus.4.1	4	L1M3_orf2	502.2	2.3e-150	2600	3287	3933	4621	+
CVe.Carnivore.Odobenus_rosmarus.4.1	4	L1MA9_3end	250.9	5.7e-74	2	339	4473	4810	+
CVe.Carnivore.Odobenus_rosmarus.4.1	4	L1M2_orf2	262.1	4.6e-78	311	732	14090	14511	+
CVe.Carnivore.Odobenus_rosmarus.4.10	4	L1M4_orf2	469.4	1.6e-140	1572	2686	218	1277	+
CVe.Carnivore.Odobenus_rosmarus.4.10	4	L1M4_orf2	165	8.5e-49	2674	3058	1382	1720	+
CVe.Carnivore.Odobenus_rosmarus.4.10	4	L1M4_orf2	112.8	4.6e-33	3043	3254	1921	2119	+
CVe.Carnivore.Odobenus_rosmarus.4.10	4	L1M3_orf2	103.4	3.4e-30	2151	2469	3453	3756	+
CVe.Carnivore.Odobenus_rosmarus.4.10	4	L1M3_orf2	502.2	2.3e-150	2600	3287	7317	8005	+
CVe.Carnivore.Odobenus_rosmarus.4.10	4	L1MA9_3end	250.9	5.6e-74	2	339	7857	8194	+
CVe.Carnivore.Odobenus_rosmarus.4.12	4	L1M2_orf2	387.1	9.3e-116	1904	3027	1504	2663	+
CVe.Carnivore.Odobenus_rosmarus.4.12	4	L1M4_orf2	113.6	2.6e-33	3041	3252	2889	3091	+
CVe.Carnivore.Odobenus_rosmarus.4.12	4	L1M2_orf2	475.4	2.3e-142	1277	1887	13711	14317	+
CVe.Carnivore.Odobenus_rosmarus.4.2	4	LTR33	104.5	2.3e-29	22	515	3371	2954	-
CVe.Carnivore.Odobenus_rosmarus.4.2	4	L1MB7_3end	289.7	1.2e-85	121	541	3617	4027	+
CVe.Carnivore.Odobenus_rosmarus.4.2	4	MLT1E2	168.8	4.9e-49	44	597	9623	9094	-
CVe.Carnivore.Odobenus_rosmarus.4.2	4	L1MC5a_3end	182.6	6.6e-54	917	1601	10557	9861	-
CVe.Carnivore.Odobenus_rosmarus.4.3	4	L2a_3end	102.7	8e-29	16	339	4	297	+
CVe.Carnivore.Odobenus_rosmarus.4.3	4	L1M4_orf2	127.7	1.6e-37	3043	3250	11748	11553	-
CVe.Carnivore.Odobenus_rosmarus.4.3	4	L1MC_orf2	204	1.5e-60	2296	3058	12739	11936	-
CVe.Carnivore.Odobenus_rosmarus.4.3	4	L1M4_orf2	348.3	5.3e-104	1914	2688	13083	12363	-
CVe.Carnivore.Odobenus_rosmarus.4.4	4	L1M4_orf2	407	1e-121	1916	2688	1950	2709	+
CVe.Carnivore.Odobenus_rosmarus.4.4	4	L1M4_orf2	195.6	5.1e-58	2674	3058	2790	3133	+
CVe.Carnivore.Odobenus_rosmarus.4.4	4	L1M4_orf2	123.1	3.7e-36	3044	3250	3332	3533	+
CVe.Carnivore.Odobenus_rosmarus.4.4	4	L1M3_orf2	102.5	6.1e-30	2151	2469	4851	5154	+
CVe.Carnivore.Odobenus_rosmarus.4.5	4	L1MC4_3end	160.7	2.2e-47	2137	2506	5590	5934	+
CVe.Carnivore.Odobenus_rosmarus.4.5	4	L1M3_orf2	297.3	1.2e-88	1387	1850	6388	6829	+
CVe.Carnivore.Odobenus_rosmarus.4.5	4	L1M4_orf2	375.4	3.4e-112	2553	3067	7507	8003	+
CVe.Carnivore.Odobenus_rosmarus.4.5	4	HAL1ME	304.7	1.3e-90	27	1375	8466	9634	+
CVe.Carnivore.Odobenus_rosmarus.4.5	4	MER67B	288.2	4e-85	5	661	11404	12062	+
CVe.Carnivore.Odobenus_rosmarus.4.5	4	L2a_3end	188.4	8.6e-55	19	516	13337	12854	-
CVe.Carnivore.Odobenus_rosmarus.4.7	4	L1MA9_3end	416.5	5.7e-124	359	1029	454	1171	+
CVe.Carnivore.Odobenus_rosmarus.4.7	4	MLT1K	163	3.5e-47	87	595	4632	4153	-
CVe.Carnivore.Odobenus_rosmarus.4.7	4	L1MC4_3end	283	3.2e-84	2274	2782	6885	6392	-
CVe.Carnivore.Odobenus_rosmarus.4.8	4	L1M4_orf2	458.4	3.3e-137	1571	2686	1397	2454	+
CVe.Carnivore.Odobenus_rosmarus.4.8	4	L1M4_orf2	172.9	3.6e-51	2674	3024	2561	2872	+
CVe.Carnivore.Odobenus_rosmarus.4.8	4	MLT1D	121.9	1e-34	269	505	13892	13686	-
CVe.Carnivore.Odobenus_rosmarus.4.9	4	L1M3_orf2	155.4	6.9e-46	1128	1478	347	1	-
CVe.Carnivore.Odobenus_rosmarus.4.9	4	L1MA10_3end	491.9	9.2e-147	4	683	1285	608	-
CVe.Carnivore.Odobenus_rosmarus.4.9	4	L1M3_orf2	153.5	2.6e-45	3040	3288	1386	1139	-
CVe.Carnivore.Odobenus_rosmarus.4.9	4	L1M3_orf2	208.5	7e-62	746	1194	2236	1788	-
CVe.Carnivore.Odobenus_rosmarus.4.9	4	L1MA9_3end	126	3e-36	495	786	4144	3804	-
CVe.Carnivore.Odobenus_rosmarus.4.9	4	L1MA9_3end	298.6	2.3e-88	598	1059	14184	13737	-
CVe.Carnivore.Ursus_maritimus.4.1	4	MLT1D	122	9.3e-35	252	480	1156	1355	+
CVe.Carnivore.Ursus_maritimus.4.1	4	L1M3_orf2	151.5	1.1e-44	2151	2470	10097	9787	-
CVe.Carnivore.Ursus_maritimus.4.1	4	L1MA2_3end	102.1	5e-29	513	715	10793	10572	-
CVe.Carnivore.Ursus_maritimus.4.1	4	L1MA4_3end	102.4	5e-29	513	685	10793	10601	-
CVe.Carnivore.Ursus_maritimus.4.1	4	L1MEj_5end	126.6	6.6e-37	1531	2079	11577	11056	-
CVe.Carnivore.Ursus_maritimus.4.1	4	L1MA4_3end	500.3	3.3e-149	5	766	13713	12976	-
CVe.Carnivore.Ursus_maritimus.4.1	4	L1M3_orf2	342	4.4e-102	2769	3286	14084	13570	-
CVe.Carnivore.Ursus_maritimus.4.3	4	L1M3_orf2	102.3	7.1e-30	2151	2379	10123	9899	-
CVe.Carnivore.Ursus_maritimus.4.3	4	L1MB3_3end	100.6	1.6e-28	636	928	11515	11276	-
CVe.Carnivore.Ursus_maritimus.4.5	4	L1MB3_3end	101.1	1.1e-28	636	929	2487	2737	+
CVe.Carnivore.Ursus_maritimus.4.5	4	MamGypsy2-I	115.5	5.8e-34	739	1208	11937	11508	-
